# Supplementary material for: A new genus of air-breathing marine slugs from South-East Asia (Gastropoda, Pulmonata, Onchidiidae)
Source: Zookeys. 2019 Sep 2;877:31–80. doi: 10.3897/zookeys.877.36698 (PMC6775175; doi:10.3897/zookeys.877.36698)
Supplement: XML Treatment for Laspionchis [file zookeys.877.36698-treatment1.xml]

<!DOCTYPE tp:taxon-treatment
  PUBLIC "-//TaxonX//DTD Taxonomic Treatment Publishing DTD v0 20100105//EN" "tax-treatment-NSO.dtd">
<tp:taxon-treatment xmlns:tp="http://www.plazi.org/taxpub"><tp:treatment-meta><kwd-group><label>Taxon classification</label><kwd><named-content xmlns:xlink="http://www.w3.org/1999/xlink" content-type="kingdom">Animalia</named-content></kwd><kwd><named-content xmlns:xlink="http://www.w3.org/1999/xlink" content-type="order">Systellommatophora</named-content></kwd><kwd><named-content xmlns:xlink="http://www.w3.org/1999/xlink" content-type="family">Onchidiidae</named-content></kwd></kwd-group><mixed-citation publication-type="journal"><person-group><name><surname>Dayrat</surname><given-names>Benoît</given-names></name><name><surname>Goulding</surname><given-names>Tricia C.</given-names></name><name><surname>Khalil</surname><given-names>Munawar</given-names></name><name><surname>Comendador</surname><given-names>Joseph</given-names></name><name><surname>Xuân</surname><given-names>Quảng Ngô</given-names></name><name><surname>Tan</surname><given-names>Siong Kiat</given-names></name><name><surname>Tan</surname><given-names>Shau Hwai</given-names></name></person-group><article-title>A new genus of air-breathing marine slugs from South-East Asia (<tp:taxon-name><tp:taxon-name-part taxon-name-part-type="class">Gastropoda</tp:taxon-name-part></tp:taxon-name>, <tp:taxon-name><tp:taxon-name-part taxon-name-part-type="infraclass">Pulmonata</tp:taxon-name-part></tp:taxon-name>, <tp:taxon-name><tp:taxon-name-part taxon-name-part-type="family">Onchidiidae</tp:taxon-name-part></tp:taxon-name>)</article-title><source>Zookeys</source><day>02</day><month>9</month><year>2019</year><volume>877</volume><fpage>31</fpage><lpage>80</lpage><pub-id pub-id-type="doi">10.3897/zookeys.877.36698</pub-id></mixed-citation></tp:treatment-meta><tp:nomenclature><label>Genus</label><tp:taxon-name><object-id xmlns:xlink="http://www.w3.org/1999/xlink" content-type="arpha" xlink:type="simple">D819240C-8F69-5F69-953D-8549D3F5CC14</object-id>
              <tp:taxon-name-part taxon-name-part-type="genus" reg="Laspionchis">Laspionchis</tp:taxon-name-part>
              <object-id xmlns:xlink="http://www.w3.org/1999/xlink" content-type="zoobank" xlink:type="simple">http://zoobank.org/47CA237B-3E0F-49BF-A866-C551E979A236</object-id>
            </tp:taxon-name><tp:taxon-authority>Dayrat &amp; Goulding</tp:taxon-authority><tp:taxon-status xmlns:xlink="http://www.w3.org/1999/xlink" xlink:type="simple">gen. nov.</tp:taxon-status></tp:nomenclature><tp:treatment-sec sec-type="type species" id="SECID0EE5CI"><title>Type species.</title><p><italic><tp:taxon-name><tp:taxon-name-part taxon-name-part-type="genus" reg="Laspionchis">Laspionchis</tp:taxon-name-part> <tp:taxon-name-part taxon-name-part-type="species" reg="boucheti">boucheti</tp:taxon-name-part></tp:taxon-name></italic>, designated here.</p></tp:treatment-sec><tp:treatment-sec sec-type="etymology" id="SECID0EV5CI"><title>Etymology.</title><p>Combination of <italic>láspi</italic>, a Greek word meaning mud, and <italic>onchis</italic>, a word derived from the Greek <italic>ὁ ὂγκος</italic> (mass, tumor) and used in the past for onchidiid slugs. <italic><tp:taxon-name><tp:taxon-name-part taxon-name-part-type="genus" reg="Laspionchis">Laspionchis</tp:taxon-name-part></tp:taxon-name></italic> conveniently refers to those onchidiid species that always live on mud and are covered with a thin layer of mud.</p></tp:treatment-sec><tp:treatment-sec sec-type="Gender" id="SECID0EI6CI"><title>Gender.</title><p>Gender masculine of <italic>onchis</italic> (ICZN Art. 30.1.1), a word derived from the masculine Greek word <italic>ὁ ὂγκος</italic>.</p></tp:treatment-sec><tp:treatment-sec sec-type="diagnosis" id="SECID0ES6CI"><title>Diagnosis.</title><p>Body not flattened. No dorsal gills. Dorsal eyes present on notum. Retractable, central papilla (usually with four dorsal eyes) present, often raised above dorsal surface. Eyes at tip of short ocular tentacles. Male opening below right ocular tentacle (or below it and very slightly to its left). No transversal protuberance on oral lobes. Foot wide. Pneumostome median, on ventral hyponotum. Intestinal loops exactly between types I and II (with a transitional loop on average descending at 6 o’clock). Rectal gland absent. Accessory penial gland present with a hollow spine and a muscular sac. Penis with hooks: numerous, densely arranged next to each other, and pointed.</p></tp:treatment-sec><tp:treatment-sec sec-type="remarks" id="SECID0EX6CI"><title>Remarks.</title><p>No external diagnostic feature unambiguously distinguishes <italic><tp:taxon-name><tp:taxon-name-part taxon-name-part-type="genus" reg="Laspionchis">Laspionchis</tp:taxon-name-part></tp:taxon-name></italic> from other onchidiid genera. Externally, <italic><tp:taxon-name><tp:taxon-name-part taxon-name-part-type="genus" reg="Laspionchis">Laspionchis</tp:taxon-name-part></tp:taxon-name></italic> slugs are especially difficult to distinguish from <italic><tp:taxon-name><tp:taxon-name-part taxon-name-part-type="genus" reg="Paromoionchis">Paromoionchis</tp:taxon-name-part></tp:taxon-name></italic> slugs, which live in the same habitat (mud surface) and are often found together at the exact same sites. Also, for a non-expert, <italic><tp:taxon-name><tp:taxon-name-part taxon-name-part-type="genus" reg="Laspionchis">Laspionchis</tp:taxon-name-part></tp:taxon-name></italic> slugs could easily be confused with <italic><tp:taxon-name><tp:taxon-name-part taxon-name-part-type="genus" reg="Peronina">Peronina</tp:taxon-name-part></tp:taxon-name></italic> or <italic><tp:taxon-name><tp:taxon-name-part taxon-name-part-type="genus" reg="Onchidium">Onchidium</tp:taxon-name-part></tp:taxon-name></italic> slugs, although those are characterized by distinctive, external features. However, <italic><tp:taxon-name><tp:taxon-name-part taxon-name-part-type="genus" reg="Laspionchis">Laspionchis</tp:taxon-name-part></tp:taxon-name></italic> is characterized by a unique combination of internal and external characters: no dorsal gills, male opening <!--PageBreak -->below the right eye tentacle (or below it and very slightly to its left), no rectal gland, intestinal loops between types I and II (i.e., with a transitional loop on average oriented at 6 o’clock), accessory penial gland present with a muscular sac, penis with numerous, pointed hooks densely arranged next to each other. According to our data, any onchidiid slug with this combination of characters belongs to <italic><tp:taxon-name><tp:taxon-name-part taxon-name-part-type="genus" reg="Laspionchis">Laspionchis</tp:taxon-name-part></tp:taxon-name></italic>.</p><p>Intestinal loops between types I and II, with a transitional loop on average oriented at 6 o’clock, could almost be regarded as diagnostic of <italic><tp:taxon-name><tp:taxon-name-part taxon-name-part-type="genus" reg="Laspionchis">Laspionchis</tp:taxon-name-part></tp:taxon-name></italic> slugs, acknowledging the existence of variation (both intra-specific and inter-specific). Indeed, in <italic><tp:taxon-name><tp:taxon-name-part taxon-name-part-type="genus" reg="Laspionchis">Laspionchis</tp:taxon-name-part></tp:taxon-name></italic> slugs, the transitional loop is normally oriented at 6 o’clock, even though, strictly speaking, its orientation actually varies between 5 and 7 o’clock (Fig. <xref ref-type="fig" rid="F1">1</xref>). The intestinal loops of some individuals of other species can sometimes be characterized by a transitional loop oriented within that same range (between 5 and 7 o’clock), such as in species with intestinal loops of type I and a transitional loop oriented from 3 to 6 o’clock (as in <italic><tp:taxon-name><tp:taxon-name-part taxon-name-part-type="genus" reg="Wallaconchis">Wallaconchis</tp:taxon-name-part></tp:taxon-name></italic>, see <xref ref-type="bibr" rid="B15">Goulding et al. 2018a</xref>), and in species with intestinal loops of type II and a transitional loop oriented from 6 to 9 o’clock (as in <italic><tp:taxon-name><tp:taxon-name-part taxon-name-part-type="genus" reg="Paromoionchis">Paromoionchis</tp:taxon-name-part></tp:taxon-name></italic>, see <xref ref-type="bibr" rid="B13">Dayrat et al. 2019</xref>). However, the important difference here is that a transitional loop oriented at 6 o’clock is the norm in <italic><tp:taxon-name><tp:taxon-name-part taxon-name-part-type="genus" reg="Laspionchis">Laspionchis</tp:taxon-name-part></tp:taxon-name></italic>, while it is not the norm in those species from other genera.</p><p>A new generic name is needed because no existing name applies to the clade described here. Based on the examination of all the type specimens available in <tp:taxon-name><tp:taxon-name-part taxon-name-part-type="family">Onchidiidae</tp:taxon-name-part></tp:taxon-name> (especially those of all the type species), a careful study of all the original descriptions (especially when no type specimens were available), and our ongoing taxonomic revision of every genus of the family (<xref ref-type="bibr" rid="B10">Dayrat et al. 2016</xref>, <xref ref-type="bibr" rid="B11">2017</xref>, <xref ref-type="bibr" rid="B12">2018</xref>, <xref ref-type="bibr" rid="B13">2019</xref>; <xref ref-type="bibr" rid="B9">Dayrat and Goulding 2017</xref>; <xref ref-type="bibr" rid="B15">Goulding et al. 2018a</xref>, <xref ref-type="bibr" rid="B16">b</xref>, <xref ref-type="bibr" rid="B17">c</xref>), it appears that there is no generic name of which the type species matches the diagnosis of this genus. For a recent review of the application of all existing generic names of <tp:taxon-name><tp:taxon-name-part taxon-name-part-type="family">Onchidiidae</tp:taxon-name-part></tp:taxon-name>, see <xref ref-type="bibr" rid="B11">Dayrat et al. (2017</xref>: 1861).</p></tp:treatment-sec><tp:treatment-sec><!--Section generated to contain objects referenced in tp:taxon-treatment.--><fig id="F1" position="float" orientation="portrait"><object-id xmlns:xlink="http://www.w3.org/1999/xlink" content-type="doi" xlink:type="simple">10.3897/zookeys.877.36698.figure1</object-id><object-id xmlns:xlink="http://www.w3.org/1999/xlink" content-type="arpha" xlink:type="simple">93B78651-A575-546A-9AC0-F3CD14A8CAF3</object-id><label>Figure 1.</label><caption><p>Intestinal loops, dorsal view <bold>A, B</bold> Type I <bold>C, D</bold> Type II <bold>E–H</bold> Between types I and II. Small black arrows show the direction of the intestinal transport. The clockwise loop is in blue. The counterclockwise loop is in yellow. The transitional loop (between clockwise and counterclockwise loops) is in green. Red arrows indicate the orientation of the transitional loop. <bold>A</bold> Type I, with a transitional loop oriented at 3 o’clock, redrawn from <xref ref-type="bibr" rid="B24">Plate (1893</xref>: pl. 8, fig. 29) <bold>B</bold> Type I, with a transitional loop oriented at 3 o’clock, <italic><tp:taxon-name><tp:taxon-name-part taxon-name-part-type="genus" reg="Wallaconchis">Wallaconchis</tp:taxon-name-part> <tp:taxon-name-part taxon-name-part-type="species" reg="sinanui">sinanui</tp:taxon-name-part></tp:taxon-name></italic> (from Goulding et al. 2018: fig. 8D) <bold>C</bold> Type II, with a transitional loop oriented at 9 o’clock, redrawn from <xref ref-type="bibr" rid="B24">Plate (1893</xref>: pl. 8, fig. 31) <bold>D</bold> Type II, with a transitional loop oriented at 9 o’clock, <italic><tp:taxon-name><tp:taxon-name-part taxon-name-part-type="genus" reg="Paromoionchis">Paromoionchis</tp:taxon-name-part> <tp:taxon-name-part taxon-name-part-type="species" reg="tumidus">tumidus</tp:taxon-name-part></tp:taxon-name></italic> (from <xref ref-type="bibr" rid="B13">Dayrat et al. 2019</xref>: fig. 12A) <bold>E</bold> Between types I and II, with a descending transitional loop at 7 o’clock, holotype, <italic><tp:taxon-name><tp:taxon-name-part taxon-name-part-type="genus" reg="Laspionchis">Laspionchis</tp:taxon-name-part> <tp:taxon-name-part taxon-name-part-type="species" reg="boucheti">boucheti</tp:taxon-name-part></tp:taxon-name></italic>, Australia, Northern Territory, [1688 H] (<named-content xmlns:xlink="http://www.w3.org/1999/xlink" content-type="dwc:institutional_code" xlink:type="simple">NTM</named-content> P.57614) <bold>F</bold> Between types I and II, with a descending transitional loop at 6 o’clock, <italic><tp:taxon-name><tp:taxon-name-part taxon-name-part-type="genus" reg="Laspionchis">L.</tp:taxon-name-part> <tp:taxon-name-part taxon-name-part-type="species" reg="boucheti">boucheti</tp:taxon-name-part></tp:taxon-name></italic>, Australia, Northern Territory, [1681] (<named-content xmlns:xlink="http://www.w3.org/1999/xlink" content-type="dwc:institutional_code" xlink:type="simple">NTM</named-content> P.57612) <bold>G</bold> Between types I and II, with a descending transitional loop at 6 o’clock, <italic><tp:taxon-name><tp:taxon-name-part taxon-name-part-type="genus" reg="Laspionchis">L.</tp:taxon-name-part> <tp:taxon-name-part taxon-name-part-type="species" reg="boucheti">boucheti</tp:taxon-name-part></tp:taxon-name></italic>, Vietnam, [5610] (<named-content xmlns:xlink="http://www.w3.org/1999/xlink" content-type="dwc:institutional_code" xlink:type="simple">ITBZC</named-content> IM 00017) <bold>H</bold> Between types I and II, with a descending transitional loop at 5 o’clock, <italic><tp:taxon-name><tp:taxon-name-part taxon-name-part-type="genus" reg="Laspionchis">L.</tp:taxon-name-part> <tp:taxon-name-part taxon-name-part-type="species" reg="boucheti">boucheti</tp:taxon-name-part></tp:taxon-name></italic>, Australia, Queensland, [2612] (<named-content xmlns:xlink="http://www.w3.org/1999/xlink" content-type="dwc:institutional_code" xlink:type="simple">MTQ</named-content>). Scale bars: 1 mm (<bold>B</bold>), 2 mm (<bold>D, E</bold>), 5 mm (<bold>F–H)</bold>.</p></caption><graphic xmlns:xlink="http://www.w3.org/1999/xlink" xlink:href="zookeys-877-031-g001.jpg" position="float" orientation="portrait" xlink:type="simple" id="oo_343041.jpg"><uri content-type="original_file" xlink:type="simple">https://binary.pensoft.net/fig/343041</uri></graphic></fig></tp:treatment-sec><ref-list><ref id="B24"><mixed-citation xmlns:xlink="http://www.w3.org/1999/xlink" xlink:type="simple"><person-group><name name-style="western"><surname>Plate</surname><given-names>L von</given-names></name></person-group> (<year>1893</year>) <article-title>Studien über opisthopneumone Lungeschnecken, II, Die Oncidiidien.</article-title><source>Zoologische Jahrbücher, Anatomie und Ontogenie der Thiere</source><volume>7</volume>: <fpage>93</fpage>–<lpage>234</lpage>. [pls 7–12] <ext-link xlink:type="simple" ext-link-type="uri" xlink:href="https://biodiversitylibrary.org/page/11175213">https://biodiversitylibrary.org/page/11175213</ext-link></mixed-citation></ref><ref id="B13"><mixed-citation xmlns:xlink="http://www.w3.org/1999/xlink" xlink:type="simple"><person-group><name name-style="western"><surname>Dayrat</surname><given-names>B</given-names></name><name name-style="western"><surname>Goulding</surname><given-names>TC</given-names></name><name name-style="western"><surname>Khalil</surname><given-names>M</given-names></name><name name-style="western"><surname>Apte</surname><given-names>D</given-names></name><name name-style="western"><surname>Bourke</surname><given-names>AJ</given-names></name><name name-style="western"><surname>Comendador</surname><given-names>J</given-names></name><name name-style="western"><surname>Tan</surname><given-names>SH</given-names></name></person-group> (<year>2019</year>) <article-title>A new genus and three new species of mangrove slugs from the Indo-West Pacific (<tp:taxon-name><tp:taxon-name-part taxon-name-part-type="class">Gastropoda</tp:taxon-name-part></tp:taxon-name>: <tp:taxon-name><tp:taxon-name-part taxon-name-part-type="subclass">Euthyneura</tp:taxon-name-part></tp:taxon-name>: <tp:taxon-name><tp:taxon-name-part taxon-name-part-type="family">Onchidiidae</tp:taxon-name-part></tp:taxon-name>).</article-title><source>European Journal of Taxonomy</source><volume>500</volume>: <fpage>1</fpage>–<lpage>77</lpage>. <ext-link xlink:type="simple" ext-link-type="doi" xlink:href="10.5852/ejt.2019.500">https://doi.org/10.5852/ejt.2019.500</ext-link></mixed-citation></ref><ref id="B15"><mixed-citation xmlns:xlink="http://www.w3.org/1999/xlink" xlink:type="simple"><person-group><name name-style="western"><surname>Goulding</surname><given-names>TC</given-names></name><name name-style="western"><surname>Khalil</surname><given-names>M</given-names></name><name name-style="western"><surname>Tan</surname><given-names>SH</given-names></name><name name-style="western"><surname>Dayrat</surname><given-names>B</given-names></name></person-group> (<year>2018a</year>) <article-title>Integrative taxonomy of a new and highly-diverse genus of onchidiid slugs from the Coral Triangle (<tp:taxon-name><tp:taxon-name-part taxon-name-part-type="class">Gastropoda</tp:taxon-name-part></tp:taxon-name>: <tp:taxon-name><tp:taxon-name-part taxon-name-part-type="infraclass">Pulmonata</tp:taxon-name-part></tp:taxon-name>: <tp:taxon-name><tp:taxon-name-part taxon-name-part-type="family">Onchidiidae</tp:taxon-name-part></tp:taxon-name>).</article-title><source>ZooKeys</source><volume>763</volume>: <fpage>1</fpage>–<lpage>111</lpage>. <ext-link xlink:type="simple" ext-link-type="doi" xlink:href="10.3897/zookeys.763.21252">https://doi.org/10.3897/zookeys.763.21252</ext-link></mixed-citation></ref><ref id="B10"><mixed-citation xmlns:xlink="http://www.w3.org/1999/xlink" xlink:type="simple"><person-group><name name-style="western"><surname>Dayrat</surname><given-names>B</given-names></name><name name-style="western"><surname>Goulding</surname><given-names>TC</given-names></name><name name-style="western"><surname>Apte</surname><given-names>D</given-names></name><name name-style="western"><surname>Bhave</surname><given-names>V</given-names></name><name name-style="western"><surname>Comendador</surname><given-names>J</given-names></name><name name-style="western"><surname>Ngô</surname><given-names>XQ</given-names></name><name name-style="western"><surname>Tan</surname><given-names>SK</given-names></name><name name-style="western"><surname>Tan</surname><given-names>SH</given-names></name></person-group> (<year>2016</year>) <article-title>Integrative taxonomy of the genus <italic><tp:taxon-name><tp:taxon-name-part taxon-name-part-type="genus">Onchidium</tp:taxon-name-part></tp:taxon-name></italic> Buchannan, 1800 (<tp:taxon-name><tp:taxon-name-part taxon-name-part-type="phylum">Mollusca</tp:taxon-name-part></tp:taxon-name>, <tp:taxon-name><tp:taxon-name-part taxon-name-part-type="class">Gastropoda</tp:taxon-name-part></tp:taxon-name>, <tp:taxon-name><tp:taxon-name-part taxon-name-part-type="infraclass">Pulmonata</tp:taxon-name-part></tp:taxon-name>, <tp:taxon-name><tp:taxon-name-part taxon-name-part-type="family">Onchidiidae</tp:taxon-name-part></tp:taxon-name>).</article-title><source>ZooKeys</source><volume>636</volume>: <fpage>1</fpage>–<lpage>40</lpage>. <ext-link xlink:type="simple" ext-link-type="doi" xlink:href="10.3897/zookeys.636.8879">https://doi.org/10.3897/zookeys.636.8879</ext-link></mixed-citation></ref><ref id="B11"><mixed-citation xmlns:xlink="http://www.w3.org/1999/xlink" xlink:type="simple"><person-group><name name-style="western"><surname>Dayrat</surname><given-names>B</given-names></name><name name-style="western"><surname>Goulding</surname><given-names>TC</given-names></name><name name-style="western"><surname>Apte</surname><given-names>D</given-names></name><name name-style="western"><surname>Bhave</surname><given-names>V</given-names></name><name name-style="western"><surname>Ngô</surname><given-names>XQ</given-names></name></person-group> (<year>2017</year>) <article-title>A new genus and four new species of onchidiid slugs from South-East Asia (<tp:taxon-name><tp:taxon-name-part taxon-name-part-type="phylum">Mollusca</tp:taxon-name-part></tp:taxon-name>: <tp:taxon-name><tp:taxon-name-part taxon-name-part-type="class">Gastropoda</tp:taxon-name-part></tp:taxon-name>: <tp:taxon-name><tp:taxon-name-part taxon-name-part-type="infraclass">Pulmonata</tp:taxon-name-part></tp:taxon-name>: <tp:taxon-name><tp:taxon-name-part taxon-name-part-type="family">Onchidiidae</tp:taxon-name-part></tp:taxon-name>).</article-title><source>Journal of Natural History</source><volume>51</volume>: <fpage>1851</fpage>–<lpage>1897</lpage>. <ext-link xlink:type="simple" ext-link-type="doi" xlink:href="10.1080/00222933.2017.1347297">https://doi.org/10.1080/00222933.2017.1347297</ext-link></mixed-citation></ref><ref id="B12"><mixed-citation xmlns:xlink="http://www.w3.org/1999/xlink" xlink:type="simple"><person-group><name name-style="western"><surname>Dayrat</surname><given-names>B</given-names></name><name name-style="western"><surname>Goulding</surname><given-names>TC</given-names></name><name name-style="western"><surname>Khalil</surname><given-names>M</given-names></name><name name-style="western"><surname>Lozouet</surname><given-names>P</given-names></name><name name-style="western"><surname>Tan</surname><given-names>SH</given-names></name></person-group> (<year>2018</year>) <article-title>Systematic revision one clade at a time: A new genus of onchidiid slugs from the Indo-West Pacific (<tp:taxon-name><tp:taxon-name-part taxon-name-part-type="class">Gastropoda</tp:taxon-name-part></tp:taxon-name>: <tp:taxon-name><tp:taxon-name-part taxon-name-part-type="subclass">Euthyneura</tp:taxon-name-part></tp:taxon-name>: <tp:taxon-name><tp:taxon-name-part taxon-name-part-type="family">Onchidiidae</tp:taxon-name-part></tp:taxon-name>).</article-title><source>Raffles Bulletin of Zoology</source><volume>66</volume>: <fpage>814</fpage>–<lpage>837</lpage>.</mixed-citation></ref><ref id="B9"><mixed-citation xmlns:xlink="http://www.w3.org/1999/xlink" xlink:type="simple"><person-group><name name-style="western"><surname>Dayrat</surname><given-names>B</given-names></name><name name-style="western"><surname>Goulding</surname><given-names>TC</given-names></name></person-group> (<year>2017</year>) <article-title>Systematics of the onchidiid slug <italic><tp:taxon-name><tp:taxon-name-part taxon-name-part-type="genus">Onchidina</tp:taxon-name-part> <tp:taxon-name-part taxon-name-part-type="species">australis</tp:taxon-name-part></tp:taxon-name></italic> (<tp:taxon-name><tp:taxon-name-part taxon-name-part-type="phylum">Mollusca</tp:taxon-name-part></tp:taxon-name>: <tp:taxon-name><tp:taxon-name-part taxon-name-part-type="class">Gastropoda</tp:taxon-name-part></tp:taxon-name>: <tp:taxon-name><tp:taxon-name-part taxon-name-part-type="infraclass">Pulmonata</tp:taxon-name-part></tp:taxon-name>).</article-title><source>Archiv für Molluskenkunde</source><volume>146</volume>: <fpage>121</fpage>–<lpage>133</lpage>. <ext-link xlink:type="simple" ext-link-type="doi" xlink:href="10.1127/arch.moll/146/121-133">https://doi.org/10.1127/arch.moll/146/121-133</ext-link></mixed-citation></ref><ref id="B16"><mixed-citation xmlns:xlink="http://www.w3.org/1999/xlink" xlink:type="simple"><person-group><name name-style="western"><surname>Goulding</surname><given-names>TC</given-names></name><name name-style="western"><surname>Khalil</surname><given-names>M</given-names></name><name name-style="western"><surname>Tan</surname><given-names>SH</given-names></name><name name-style="western"><surname>Dayrat</surname><given-names>B</given-names></name></person-group> (<year>2018b</year>) <article-title>A new genus and a new species of onchidiid slugs from eastern Indonesia (<tp:taxon-name><tp:taxon-name-part taxon-name-part-type="class">Gastropoda</tp:taxon-name-part></tp:taxon-name>: <tp:taxon-name><tp:taxon-name-part taxon-name-part-type="subclass">Euthyneura</tp:taxon-name-part></tp:taxon-name>: <tp:taxon-name><tp:taxon-name-part taxon-name-part-type="family">Onchidiidae</tp:taxon-name-part></tp:taxon-name>).</article-title><source>Raffles Bulletin of Zoology</source><volume>66</volume>: <fpage>337</fpage>–<lpage>349</lpage>.</mixed-citation></ref><ref id="B17"><mixed-citation xmlns:xlink="http://www.w3.org/1999/xlink" xlink:type="simple"><person-group><name name-style="western"><surname>Goulding</surname><given-names>TC</given-names></name><name name-style="western"><surname>Tan</surname><given-names>SH</given-names></name><name name-style="western"><surname>Tan</surname><given-names>SK</given-names></name><name name-style="western"><surname>Apte</surname><given-names>D</given-names></name><name name-style="western"><surname>Bhave</surname><given-names>V</given-names></name><name name-style="western"><surname>Narayana</surname><given-names>S</given-names></name><name name-style="western"><surname>Salunkhe</surname><given-names>R</given-names></name><name name-style="western"><surname>Dayrat</surname><given-names>B</given-names></name></person-group> (<year>2018c</year>) <article-title>A revision of <italic><tp:taxon-name><tp:taxon-name-part taxon-name-part-type="genus">Peronina</tp:taxon-name-part></tp:taxon-name></italic> Plate, 1893 (<tp:taxon-name><tp:taxon-name-part taxon-name-part-type="class">Gastropoda</tp:taxon-name-part></tp:taxon-name>: <tp:taxon-name><tp:taxon-name-part taxon-name-part-type="subclass">Euthyneura</tp:taxon-name-part></tp:taxon-name>: <tp:taxon-name><tp:taxon-name-part taxon-name-part-type="family">Onchidiidae</tp:taxon-name-part></tp:taxon-name>) based on mitochondrial and nuclear DNA sequences, morphology, and natural history.</article-title><source>Invertebrate Systematics</source><volume>32</volume>: <fpage>803</fpage>–<lpage>826</lpage>. <ext-link xlink:type="simple" ext-link-type="doi" xlink:href="10.1071/IS17094">https://doi.org/10.1071/IS17094</ext-link></mixed-citation></ref></ref-list></tp:taxon-treatment>
