# Supplementary material for: A new genus of air-breathing marine slugs from South-East Asia (Gastropoda, Pulmonata, Onchidiidae)
Source: Zookeys. 2019 Sep 2;877:31–80. doi: 10.3897/zookeys.877.36698 (PMC6775175; doi:10.3897/zookeys.877.36698)
Supplement: XML Treatment for Laspionchis boucheti [file zookeys.877.36698-treatment2.xml]

<!DOCTYPE tp:taxon-treatment
  PUBLIC "-//TaxonX//DTD Taxonomic Treatment Publishing DTD v0 20100105//EN" "tax-treatment-NSO.dtd">
<tp:taxon-treatment xmlns:tp="http://www.plazi.org/taxpub"><tp:treatment-meta><kwd-group><label>Taxon classification</label><kwd><named-content xmlns:xlink="http://www.w3.org/1999/xlink" content-type="kingdom">Animalia</named-content></kwd><kwd><named-content xmlns:xlink="http://www.w3.org/1999/xlink" content-type="order">Systellommatophora</named-content></kwd><kwd><named-content xmlns:xlink="http://www.w3.org/1999/xlink" content-type="family">Onchidiidae</named-content></kwd></kwd-group><mixed-citation publication-type="journal"><person-group><name><surname>Dayrat</surname><given-names>Benoît</given-names></name><name><surname>Goulding</surname><given-names>Tricia C.</given-names></name><name><surname>Khalil</surname><given-names>Munawar</given-names></name><name><surname>Comendador</surname><given-names>Joseph</given-names></name><name><surname>Xuân</surname><given-names>Quảng Ngô</given-names></name><name><surname>Tan</surname><given-names>Siong Kiat</given-names></name><name><surname>Tan</surname><given-names>Shau Hwai</given-names></name></person-group><article-title>A new genus of air-breathing marine slugs from South-East Asia (<tp:taxon-name><tp:taxon-name-part taxon-name-part-type="class">Gastropoda</tp:taxon-name-part></tp:taxon-name>, <tp:taxon-name><tp:taxon-name-part taxon-name-part-type="infraclass">Pulmonata</tp:taxon-name-part></tp:taxon-name>, <tp:taxon-name><tp:taxon-name-part taxon-name-part-type="family">Onchidiidae</tp:taxon-name-part></tp:taxon-name>)</article-title><source>Zookeys</source><day>02</day><month>9</month><year>2019</year><volume>877</volume><fpage>31</fpage><lpage>80</lpage><pub-id pub-id-type="doi">10.3897/zookeys.877.36698</pub-id></mixed-citation></tp:treatment-meta><tp:nomenclature><tp:taxon-name><object-id xmlns:xlink="http://www.w3.org/1999/xlink" content-type="arpha" xlink:type="simple">EE64725D-E976-5C56-8DE1-720DD37A5033</object-id>
              <tp:taxon-name-part taxon-name-part-type="genus" reg="Laspionchis">Laspionchis</tp:taxon-name-part>
              <tp:taxon-name-part taxon-name-part-type="species" reg="boucheti">boucheti</tp:taxon-name-part>
              <object-id xmlns:xlink="http://www.w3.org/1999/xlink" content-type="zoobank" xlink:type="simple">http://zoobank.org/41EC4683-63DD-4C15-B3CA-F0FB6E543A33</object-id>
            </tp:taxon-name><tp:taxon-authority>Dayrat &amp; Goulding</tp:taxon-authority><tp:taxon-status xmlns:xlink="http://www.w3.org/1999/xlink" xlink:type="simple">sp. nov.</tp:taxon-status><xref ref-type="fig" rid="F8">Figs 8</xref><xref ref-type="fig" rid="F9">, 9</xref><xref ref-type="fig" rid="F10">, 10</xref><xref ref-type="fig" rid="F11">, 11</xref><xref ref-type="fig" rid="F12">, 12</xref><xref ref-type="fig" rid="F13">, 13</xref><xref ref-type="fig" rid="F14">, 14</xref><xref ref-type="fig" rid="F15">, 15</xref></tp:nomenclature><tp:treatment-sec sec-type="Holotype" id="SECID0EBHDI"><title>Holotype.</title><p>AUSTRALIA • holotype, designated here, 30/20 mm [1688 H]; Northern Territory, Darwin, end of the Channel Island Road; <named-content xmlns:xlink="http://www.w3.org/1999/xlink" content-type="dwc:verbatimCoordinates" xlink:type="simple"><named-content content-type="geo-json" specific-use="{&#34;type&#34;:&#34;Point&#34;,&#34;coordinates&#34;:[130.881567,-12.559283]}" id="NCID0EKHDI" xlink:type="simple">12°33.557'S, 130°52.894'E</named-content></named-content>; 17 Aug. 2012; B Dayrat and party leg.; st 66, sequence of <italic><tp:taxon-name><tp:taxon-name-part taxon-name-part-type="genus" reg="Sonneratia">Sonneratia</tp:taxon-name-part></tp:taxon-name></italic>, <italic><tp:taxon-name><tp:taxon-name-part taxon-name-part-type="genus" reg="Rhizophora">Rhizophora</tp:taxon-name-part></tp:taxon-name></italic>, and <italic><tp:taxon-name><tp:taxon-name-part taxon-name-part-type="genus" reg="Ceriops">Ceriops</tp:taxon-name-part></tp:taxon-name></italic>; <named-content xmlns:xlink="http://www.w3.org/1999/xlink" content-type="dwc:institutional_code" xlink:type="simple">NTM</named-content> P.57614.</p></tp:treatment-sec><tp:treatment-sec sec-type="material" id="SECID0EJIDI"><title>Additional material examined.</title><p>AUSTRALIA – <bold>Northern Territory</bold> • 2 specimens 25/20 mm [1679], 35/25 mm [1681]; Darwin, near Channel Island Road; <named-content xmlns:xlink="http://www.w3.org/1999/xlink" content-type="dwc:verbatimCoordinates" xlink:type="simple"><named-content content-type="geo-json" specific-use="{&#34;type&#34;:&#34;Point&#34;,&#34;coordinates&#34;:[130.933200,-12.582983]}" id="NCID0EUIDI" xlink:type="simple">12°34.979'S, 130°55.992'E</named-content></named-content>; 16 Aug. 2012; B Dayrat and party leg.; st 65, sequence of <italic><tp:taxon-name><tp:taxon-name-part taxon-name-part-type="genus" reg="Sonneratia">Sonneratia</tp:taxon-name-part></tp:taxon-name></italic>, <italic><tp:taxon-name><tp:taxon-name-part taxon-name-part-type="genus" reg="Rhizophora">Rhizophora</tp:taxon-name-part></tp:taxon-name></italic>, and <italic><tp:taxon-name><tp:taxon-name-part taxon-name-part-type="genus" reg="Ceriops">Ceriops</tp:taxon-name-part></tp:taxon-name></italic>; <named-content xmlns:xlink="http://www.w3.org/1999/xlink" content-type="dwc:institutional_code" xlink:type="simple">NTM</named-content> P.57612. • 1 specimen 16/10 mm [1685]; same collection data as for the holotype; <named-content xmlns:xlink="http://www.w3.org/1999/xlink" content-type="dwc:institutional_code" xlink:type="simple">NTM</named-content> P.57613. – <bold>Queensland</bold> • 1 specimen 15/10 mm [2559]; Cairns, Yorkey’s Knob; <named-content xmlns:xlink="http://www.w3.org/1999/xlink" content-type="dwc:verbatimCoordinates" xlink:type="simple"><named-content content-type="geo-json" specific-use="{&#34;type&#34;:&#34;Point&#34;,&#34;coordinates&#34;:[145.712800,-16.809300]}" id="NCID0E4JDI" xlink:type="simple">16°48.558'S, 145°42.768'E</named-content></named-content>; 17 Jun. 2013; TC Goulding and party leg.; st 101, hard, red mud with grasses; <named-content xmlns:xlink="http://www.w3.org/1999/xlink" content-type="dwc:institutional_code" xlink:type="simple">MTQ</named-content>. • 1 specimen 15/9 mm [2578]; Cairns, Yorkey’s Knob; <named-content xmlns:xlink="http://www.w3.org/1999/xlink" content-type="dwc:verbatimCoordinates" xlink:type="simple"><named-content content-type="geo-json" specific-use="{&#34;type&#34;:&#34;Point&#34;,&#34;coordinates&#34;:[145.714483,-16.808383]}" id="NCID0EKKDI" xlink:type="simple">16°48.503'S, 145°42.869'E</named-content></named-content>; 21 Jun. 2013; TC Goulding and party leg.; st 105, hard, red mud with grasses; <named-content xmlns:xlink="http://www.w3.org/1999/xlink" content-type="dwc:institutional_code" xlink:type="simple">MTQ</named-content>. • 1 specimen 18/15 mm [2593]; Townsville, Magnetic Island; <named-content xmlns:xlink="http://www.w3.org/1999/xlink" content-type="dwc:verbatimCoordinates" xlink:type="simple"><named-content content-type="geo-json" specific-use="{&#34;type&#34;:&#34;Point&#34;,&#34;coordinates&#34;:[146.810417,-19.162217]}" id="NCID0EXKDI" xlink:type="simple">19°09.733'S, 146°48.625'E</named-content></named-content>; 24 Jun. 2013; TC Goulding and party leg.; st 108, very soft mud near creek, with some <italic><tp:taxon-name><tp:taxon-name-part taxon-name-part-type="genus" reg="Rhizophora">Rhizophora</tp:taxon-name-part></tp:taxon-name></italic> and <italic><tp:taxon-name><tp:taxon-name-part taxon-name-part-type="genus" reg="Avicennia">Avicennia</tp:taxon-name-part></tp:taxon-name></italic> trees on sides; <named-content xmlns:xlink="http://www.w3.org/1999/xlink" content-type="dwc:institutional_code" xlink:type="simple">MTQ</named-content>. • 1 specimen 16/15 mm [2604]; Townsville; <named-content xmlns:xlink="http://www.w3.org/1999/xlink" content-type="dwc:verbatimCoordinates" xlink:type="simple"><named-content content-type="geo-json" specific-use="{&#34;type&#34;:&#34;Point&#34;,&#34;coordinates&#34;:[146.824783,-19.295283]}" id="NCID0ESLDI" xlink:type="simple">19°17.717'S, 146°49.487'E</named-content></named-content>; 25 Jun. 2013; TC Goulding and party leg.; st 110, mangrove of short and dense trees; <named-content xmlns:xlink="http://www.w3.org/1999/xlink" content-type="dwc:institutional_code" xlink:type="simple">MTQ</named-content>. • 2 specimens 21/14 mm [2609], 30/17 mm [2612]; Townsville, Ross River; <named-content xmlns:xlink="http://www.w3.org/1999/xlink" content-type="dwc:verbatimCoordinates" xlink:type="simple"><named-content content-type="geo-json" specific-use="{&#34;type&#34;:&#34;Point&#34;,&#34;coordinates&#34;:[146.838067,-19.271250]}" id="NCID0E6LDI" xlink:type="simple">19°16.275'S, 146°50.284'E</named-content></named-content>; 26 Jun. 2013; TC Goulding and party leg.; st 111, open forest of young <italic><tp:taxon-name><tp:taxon-name-part taxon-name-part-type="genus" reg="Avicennia">Avicennia</tp:taxon-name-part></tp:taxon-name></italic>, very soft mud; <named-content xmlns:xlink="http://www.w3.org/1999/xlink" content-type="dwc:institutional_code" xlink:type="simple">MTQ</named-content>. • 1 specimen 26/20 mm [2692], 30/17 mm [2693]; Mackay, Barnes Creek; <named-content xmlns:xlink="http://www.w3.org/1999/xlink" content-type="dwc:verbatimCoordinates" xlink:type="simple"><named-content content-type="geo-json" specific-use="{&#34;type&#34;:&#34;Point&#34;,&#34;coordinates&#34;:[149.189933,-21.130250]}" id="NCID0ETMDI" xlink:type="simple">21°07.815'S, 149°11.396'E</named-content></named-content>; 7 Jul. 2013; TC Goulding and party leg.; st 124, soft mud, open area with <italic><tp:taxon-name><tp:taxon-name-part taxon-name-part-type="genus" reg="Avicennia">Avicennia</tp:taxon-name-part></tp:taxon-name></italic> and some <tp:taxon-name><tp:taxon-name-part taxon-name-part-type="genus" reg="Rhizophora">Rhizophora</tp:taxon-name-part></tp:taxon-name>, wetland restoration area; <named-content xmlns:xlink="http://www.w3.org/1999/xlink" content-type="dwc:institutional_code" xlink:type="simple">MTQ</named-content>. BRUNEI DARUSSALAM • 2 specimens 31/20 mm [1037], and 14/8 mm [1038]; Pulau Pyatan, Teluk Brunei; <named-content xmlns:xlink="http://www.w3.org/1999/xlink" content-type="dwc:verbatimCoordinates" xlink:type="simple"><named-content content-type="geo-json" specific-use="{&#34;type&#34;:&#34;Point&#34;,&#34;coordinates&#34;:[115.046067,4.920767]}" id="NCID0ENNDI" xlink:type="simple">04°55.246'N, 115°02.764'E</named-content></named-content>; 27 Jul. 2011; B Dayrat and party leg.; st 32, open mangrove with a few sparse old trees, and large old logs, by the river; <named-content xmlns:xlink="http://www.w3.org/1999/xlink" content-type="dwc:institutional_code" xlink:type="simple">BDMNH</named-content>. INDONESIA – <bold>Sumatra</bold> • 1 specimen 15/10 mm [1729]; Tembilahan; <named-content xmlns:xlink="http://www.w3.org/1999/xlink" content-type="dwc:verbatimCoordinates" xlink:type="simple"><named-content content-type="geo-json" specific-use="{&#34;type&#34;:&#34;Point&#34;,&#34;coordinates&#34;:[103.466367,-0.170717]}" id="NCID0E3NDI" xlink:type="simple">00°10.243'S, 103°27.982'E</named-content></named-content>; 13 Oct. 2012; M Khalil and party leg.; st 76, mangrove of large <italic><tp:taxon-name><tp:taxon-name-part taxon-name-part-type="genus" reg="Avicennia">Avicennia</tp:taxon-name-part></tp:taxon-name></italic> trees, with old logs, soft but solid mud, and <italic><tp:taxon-name><tp:taxon-name-part taxon-name-part-type="genus" reg="Nypa">Nypa</tp:taxon-name-part></tp:taxon-name></italic> on the margin; <abbrev xmlns:xlink="http://www.w3.org/1999/xlink" content-type="institution" xlink:title="Universitas Malikussaleh, North Aceh, Sumatra, Indonesia" id="ABBRID0EPODI" xlink:type="simple">UMIZ</abbrev> 00112. MALAYSIA – <bold>Peninsular Malaysia</bold> • 1 specimen 20/10 mm [914]; Matang, facing fishermen’s village on the other side of river; <named-content xmlns:xlink="http://www.w3.org/1999/xlink" content-type="dwc:verbatimCoordinates" xlink:type="simple"><named-content content-type="geo-json" specific-use="{&#34;type&#34;:&#34;Point&#34;,&#34;coordinates&#34;:[100.606133,4.835900]}" id="NCID0EZODI" xlink:type="simple">04°50.154'N, 100°36.368'E</named-content></named-content>; 20 Jul. 2011; B Dayrat and party leg.; st 29, oldest and open <italic><tp:taxon-name><tp:taxon-name-part taxon-name-part-type="genus" reg="Rhizophora">Rhizophora</tp:taxon-name-part></tp:taxon-name></italic> forest of tall and beautiful trees, with hard mud, many creeks, and many old logs; <named-content xmlns:xlink="http://www.w3.org/1999/xlink" content-type="dwc:institutional_code" xlink:type="simple">USMMC</named-content> 00054. • 1 specimen 12/8 mm [915]; Matang, off Kuala Sepatang, Crocodile River, Sungai Babi Manpus; <named-content xmlns:xlink="http://www.w3.org/1999/xlink" content-type="dwc:verbatimCoordinates" xlink:type="simple"><named-content content-type="geo-json" specific-use="{&#34;type&#34;:&#34;Point&#34;,&#34;coordinates&#34;:[100.622833,4.818283]}" id="NCID0ENPDI" xlink:type="simple">04°49.097'N, 100°37.370'E</named-content></named-content>; 19 Jul. 2011; B Dayrat and party leg.; st 28, old and open <italic><tp:taxon-name><tp:taxon-name-part taxon-name-part-type="genus" reg="Rhizophora">Rhizophora</tp:taxon-name-part></tp:taxon-name></italic> forest with tall trees, hard mud, creeks, and many old logs; <named-content xmlns:xlink="http://www.w3.org/1999/xlink" content-type="dwc:institutional_code" xlink:type="simple">USMMC</named-content> 00053. • 1 specimen 10/8 mm [5520]; Kuala Sepatang; <named-content xmlns:xlink="http://www.w3.org/1999/xlink" content-type="dwc:verbatimCoordinates" xlink:type="simple"><named-content content-type="geo-json" specific-use="{&#34;type&#34;:&#34;Point&#34;,&#34;coordinates&#34;:[100.636267,4.840567]}" id="NCID0EBQDI" xlink:type="simple">04°50.434'N, 100°38.176'E</named-content></named-content>; 19 Jul. 2011; B Dayrat and party leg.; st 27, old forest with tall, old <italic><tp:taxon-name><tp:taxon-name-part taxon-name-part-type="genus" reg="Rhizophora">Rhizophora</tp:taxon-name-part></tp:taxon-name></italic> trees, high in the tidal zone (ferns), in educational mangrove preserve, at a creek lower in the tidal zone, with mud; <named-content xmlns:xlink="http://www.w3.org/1999/xlink" content-type="dwc:institutional_code" xlink:type="simple">USMMC</named-content> 00052. PHILIPPINES – <bold>Bohol</bold> • 1 specimen 14/11 mm [3615]; Inabanga; <named-content xmlns:xlink="http://www.w3.org/1999/xlink" content-type="dwc:verbatimCoordinates" xlink:type="simple"><named-content content-type="geo-json" specific-use="{&#34;type&#34;:&#34;Point&#34;,&#34;coordinates&#34;:[124.058700,10.006483]}" id="NCID0EXQDI" xlink:type="simple">10°00.389'N, 124°03.522'E</named-content></named-content>; 12 Jul. 2014; B Dayrat and party leg.; st 186, old, rehabilitated fish ponds next to a mangrove with some old <italic><tp:taxon-name><tp:taxon-name-part taxon-name-part-type="genus" reg="Avicennia">Avicennia</tp:taxon-name-part></tp:taxon-name></italic> but mostly young <italic><tp:taxon-name><tp:taxon-name-part taxon-name-part-type="genus" reg="Rhizophora">Rhizophora</tp:taxon-name-part></tp:taxon-name></italic> trees; <named-content xmlns:xlink="http://www.w3.org/1999/xlink" content-type="dwc:institutional_code" xlink:type="simple">PNM</named-content> 041252. SINGAPORE • 1 specimen 15/12 mm [1004]; Lim Chu Kang, <named-content xmlns:xlink="http://www.w3.org/1999/xlink" content-type="dwc:verbatimCoordinates" xlink:type="simple"><named-content content-type="geo-json" specific-use="{&#34;type&#34;:&#34;Point&#34;,&#34;coordinates&#34;:[103.708850,1.446417]}" id="NCID0ESRDI" xlink:type="simple">01°26.785'N, 103°42.531'E</named-content></named-content>; 5 Apr. 2010; B Dayrat and party leg.; st 9, east of the jetty, open mangrove with medium trees, ending on mudflat outside mangrove with soft mud; <named-content xmlns:xlink="http://www.w3.org/1999/xlink" content-type="dwc:institutional_code" xlink:type="simple">ZRC</named-content>.MOL.10483. • 1 specimen 10/8 mm [1005]; Pasir Ris Park; <named-content xmlns:xlink="http://www.w3.org/1999/xlink" content-type="dwc:verbatimCoordinates" xlink:type="simple"><named-content content-type="geo-json" specific-use="{&#34;type&#34;:&#34;Point&#34;,&#34;coordinates&#34;:[103.953733,1.380667]}" id="NCID0E6RDI" xlink:type="simple">01°22.840'N, 103°57.224'E</named-content></named-content>; 30 Mar. 2010; B Dayrat and party leg.; st 5, mangrove forest with rich litter, lobster mounds, and old logs; <named-content xmlns:xlink="http://www.w3.org/1999/xlink" content-type="dwc:institutional_code" xlink:type="simple">ZRC</named-content>.MOL.10482. VIETNAM • 2 specimens 31/20 mm [5609], 39/25 mm [5610]; Can Gio; <named-content xmlns:xlink="http://www.w3.org/1999/xlink" content-type="dwc:verbatimCoordinates" xlink:type="simple"><named-content content-type="geo-json" specific-use="{&#34;type&#34;:&#34;Point&#34;,&#34;coordinates&#34;:[106.888600,10.460333]}" id="NCID0EMSDI" xlink:type="simple">10°27.620'N, 106°53.316'E</named-content></named-content>; 17 Jul. 2015; TC Goulding and party leg.; st 231, open mangrove with large <italic><tp:taxon-name><tp:taxon-name-part taxon-name-part-type="genus" reg="Avicennia">Avicennia</tp:taxon-name-part></tp:taxon-name></italic> trees, soft mud, some old logs; <named-content xmlns:xlink="http://www.w3.org/1999/xlink" content-type="dwc:institutional_code" xlink:type="simple">ITBZC</named-content> IM 00017.</p></tp:treatment-sec><tp:treatment-sec sec-type="distribution" id="SECID0E4SDI"><title>Distribution</title><p>(Fig. <xref ref-type="fig" rid="F7">7</xref>). Australia: Northern Territory, Queensland. Brunei Darussalam. Indonesia: Sumatra. Malaysia: Peninsular Malaysia. Singapore. Philippines: Bohol. Vietnam.</p><fig id="F7" position="float" orientation="portrait"><object-id xmlns:xlink="http://www.w3.org/1999/xlink" content-type="doi" xlink:type="simple">10.3897/zookeys.877.36698.figure7</object-id><object-id xmlns:xlink="http://www.w3.org/1999/xlink" content-type="arpha" xlink:type="simple">4C37868D-54F4-5030-8BA6-375ADDC0A934</object-id><label>Figure 7.</label><caption><p>Geographical distribution of the two species of <italic><tp:taxon-name><tp:taxon-name-part taxon-name-part-type="genus" reg="Laspionchis">Laspionchis</tp:taxon-name-part></tp:taxon-name></italic>. Distinct colors are used for each subspecies of <italic><tp:taxon-name><tp:taxon-name-part taxon-name-part-type="genus" reg="Laspionchis">L.</tp:taxon-name-part> <tp:taxon-name-part taxon-name-part-type="species" reg="bourkei">bourkei</tp:taxon-name-part></tp:taxon-name></italic>. The colors used are the same as those used in the phylogenetic trees (Figs <xref ref-type="fig" rid="F2">2</xref>–<xref ref-type="fig" rid="F5">5</xref>). Colored areas correspond to hypothetical geographical ranges based on known records.</p></caption><graphic xmlns:xlink="http://www.w3.org/1999/xlink" xlink:href="zookeys-877-031-g007.jpg" position="float" orientation="portrait" xlink:type="simple" id="oo_343047.jpg"><uri content-type="original_file" xlink:type="simple">https://binary.pensoft.net/fig/343047</uri></graphic></fig><!--PageBreak --></tp:treatment-sec><tp:treatment-sec sec-type="habitat" id="SECID0EPUDI"><title>Habitat</title><p>(Fig. <xref ref-type="fig" rid="F8">8</xref>). <italic><tp:taxon-name><tp:taxon-name-part taxon-name-part-type="genus" reg="Laspionchis">Laspionchis</tp:taxon-name-part> <tp:taxon-name-part taxon-name-part-type="species" reg="boucheti">boucheti</tp:taxon-name-part></tp:taxon-name></italic> is found on mud, hard or soft, in open or dense mangrove forests. It is common across its entire distribution range.</p><fig id="F8" position="float" orientation="portrait"><object-id xmlns:xlink="http://www.w3.org/1999/xlink" content-type="doi" xlink:type="simple">10.3897/zookeys.877.36698.figure8</object-id><object-id xmlns:xlink="http://www.w3.org/1999/xlink" content-type="arpha" xlink:type="simple">DC6E9B56-2D5C-59D9-AA72-E91578F41D91</object-id><label>Figure 8.</label><caption><p>Habitats, <italic><tp:taxon-name><tp:taxon-name-part taxon-name-part-type="genus" reg="Laspionchis">Laspionchis</tp:taxon-name-part> <tp:taxon-name-part taxon-name-part-type="species" reg="boucheti">boucheti</tp:taxon-name-part></tp:taxon-name></italic>. <bold>A</bold> Australia, Northern Territory, <italic><tp:taxon-name><tp:taxon-name-part taxon-name-part-type="genus" reg="Sonneratia">Sonneratia</tp:taxon-name-part></tp:taxon-name></italic>, <italic><tp:taxon-name><tp:taxon-name-part taxon-name-part-type="genus" reg="Rhizophora">Rhizophora</tp:taxon-name-part></tp:taxon-name></italic>, and <italic><tp:taxon-name><tp:taxon-name-part taxon-name-part-type="genus" reg="Ceriops">Ceriops</tp:taxon-name-part></tp:taxon-name></italic> mangrove (st 66, type locality) <bold>B</bold> Peninsular Malaysia, <italic><tp:taxon-name><tp:taxon-name-part taxon-name-part-type="genus" reg="Rhizophora">Rhizophora</tp:taxon-name-part></tp:taxon-name></italic>, hard mud, open space, old forest (st 29) <bold>C</bold> Australia, Northern Territory, <italic><tp:taxon-name><tp:taxon-name-part taxon-name-part-type="genus" reg="Sonneratia">Sonneratia</tp:taxon-name-part></tp:taxon-name></italic>, <italic><tp:taxon-name><tp:taxon-name-part taxon-name-part-type="genus" reg="Rhizophora">Rhizophora</tp:taxon-name-part></tp:taxon-name></italic>, and <italic><tp:taxon-name><tp:taxon-name-part taxon-name-part-type="genus" reg="Ceriops">Ceriops</tp:taxon-name-part></tp:taxon-name></italic> mangrove (st 65) <bold>D</bold> Australia, Queensland, mangrove of short shrubs and dense trees (st 110) <bold>E</bold> Australia, Queensland, soft mud, open area with <italic><tp:taxon-name><tp:taxon-name-part taxon-name-part-type="genus" reg="Avicennia">Avicennia</tp:taxon-name-part></tp:taxon-name></italic>, some <italic><tp:taxon-name><tp:taxon-name-part taxon-name-part-type="genus" reg="Rhizophora">Rhizophora</tp:taxon-name-part></tp:taxon-name></italic> (st 124).</p></caption><graphic xmlns:xlink="http://www.w3.org/1999/xlink" xlink:href="zookeys-877-031-g008.jpg" position="float" orientation="portrait" xlink:type="simple" id="oo_343048.jpg"><uri content-type="original_file" xlink:type="simple">https://binary.pensoft.net/fig/343048</uri></graphic></fig></tp:treatment-sec><tp:treatment-sec sec-type="etymology" id="SECID0EFYDI"><title>Etymology.</title><p><italic><tp:taxon-name><tp:taxon-name-part taxon-name-part-type="genus" reg="Laspionchis">Laspionchis</tp:taxon-name-part> <tp:taxon-name-part taxon-name-part-type="species" reg="boucheti">boucheti</tp:taxon-name-part></tp:taxon-name></italic> is dedicated to Philippe Bouchet, professor of Malacology at the Muséum national d’Histoire naturelle, Paris, France, for the training that he generously provided to the first author as a graduate student at the MNHN, years ago, for kindly allowing us to study some material collected during expeditions that he organized (Kavieng, Madagascar, New Caledonia, Papua New Guinea, Vanuatu), and, more broadly, for his unconditional love of snails and slugs, biodiversity exploration, and alpha-taxonomy.</p></tp:treatment-sec><tp:treatment-sec sec-type="diagnosis" id="SECID0EWYDI"><title>Diagnosis</title><p>(Table <xref ref-type="table" rid="T3">3</xref>). Externally, <italic><tp:taxon-name><tp:taxon-name-part taxon-name-part-type="genus" reg="Laspionchis">Laspionchis</tp:taxon-name-part> <tp:taxon-name-part taxon-name-part-type="species" reg="boucheti">boucheti</tp:taxon-name-part></tp:taxon-name></italic> cannot be distinguished from <italic><tp:taxon-name><tp:taxon-name-part taxon-name-part-type="genus" reg="Laspionchis">L.</tp:taxon-name-part> <tp:taxon-name-part taxon-name-part-type="species" reg="bourkei">bourkei</tp:taxon-name-part></tp:taxon-name></italic>. Internally, however, the insertion of the retractor muscle of the penis (at the posterior end of the visceral cavity) and the presence of additional, distal retractor muscle fibers can help distinguish <italic><tp:taxon-name><tp:taxon-name-part taxon-name-part-type="genus" reg="Laspionchis">L.</tp:taxon-name-part> <tp:taxon-name-part taxon-name-part-type="species" reg="boucheti">boucheti</tp:taxon-name-part></tp:taxon-name></italic> from <italic><tp:taxon-name><tp:taxon-name-part taxon-name-part-type="genus" reg="Laspionchis">L.</tp:taxon-name-part> <tp:taxon-name-part taxon-name-part-type="species" reg="bourkei">bourkei</tp:taxon-name-part></tp:taxon-name></italic>.</p></tp:treatment-sec><tp:treatment-sec sec-type="Color and morphology of live animals" id="SECID0EM1DI"><title>Color and morphology of live animals</title><p>(Figs <xref ref-type="fig" rid="F9">9</xref>, <xref ref-type="fig" rid="F10">10</xref>). Live slugs are covered with mud and their dorsal color can hardly be seen. The background of the dorsal notum is brown, light to dark, homogenous or mottled with darker or lighter areas, and, <!--PageBreak -->occasionally, with red areas too. In some slugs, the tip of dorsal papillae (with and without dorsal eyes) can be yellow. The color of the foot is gray (light or dark), yellow, or orange. The hyponotum is light or dark grey, pale yellow or red, sometimes with a <!--PageBreak -->lighter whitish margin. The color of the foot and of the hyponotum of an individual can change rapidly, especially when disturbed. The ocular tentacles are brown (variable from light to dark) and short (a few millimeters).</p><fig id="F9" position="float" orientation="portrait"><object-id xmlns:xlink="http://www.w3.org/1999/xlink" content-type="doi" xlink:type="simple">10.3897/zookeys.877.36698.figure9</object-id><object-id xmlns:xlink="http://www.w3.org/1999/xlink" content-type="arpha" xlink:type="simple">6D2D5D97-73C0-5858-8095-D6E7587963C2</object-id><label>Figure 9.</label><caption><p>Live animals, <italic><tp:taxon-name><tp:taxon-name-part taxon-name-part-type="genus" reg="Laspionchis">Laspionchis</tp:taxon-name-part> <tp:taxon-name-part taxon-name-part-type="species" reg="boucheti">boucheti</tp:taxon-name-part></tp:taxon-name></italic>. <bold>A</bold> Dorsal view, 35 mm long [1681], Australia, Northern Territory (<named-content xmlns:xlink="http://www.w3.org/1999/xlink" content-type="dwc:institutional_code" xlink:type="simple">NTM</named-content> P.57612) <bold>B</bold> holotype, dorsal view, 30 mm long [1688 H], Australia, Northern Territory (<named-content xmlns:xlink="http://www.w3.org/1999/xlink" content-type="dwc:institutional_code" xlink:type="simple">NTM</named-content> P.57614) <bold>C</bold> dorsal view, 31 mm long [1037], Brunei (<named-content xmlns:xlink="http://www.w3.org/1999/xlink" content-type="dwc:institutional_code" xlink:type="simple">BDMNH</named-content>) <bold>D</bold> dorsal view, 15 mm long [1729], Indonesia, Sumatra (<abbrev xmlns:xlink="http://www.w3.org/1999/xlink" content-type="institution" xlink:title="Universitas Malikussaleh, North Aceh, Sumatra, Indonesia" id="ABBRID0EI3DI" xlink:type="simple">UMIZ</abbrev> 00112) <bold>E</bold> dorsal view, 30 mm long [2612], Australia, Queensland (<named-content xmlns:xlink="http://www.w3.org/1999/xlink" content-type="dwc:institutional_code" xlink:type="simple">MTQ</named-content>) <bold>F</bold> ventral view, same as <bold>C G</bold> ventral view, same as <bold>A H</bold> ventral view, same as <bold>B I</bold> ventral view, 21 mm long [2609], Australia, Queensland (<named-content xmlns:xlink="http://www.w3.org/1999/xlink" content-type="dwc:institutional_code" xlink:type="simple">MTQ</named-content>) <bold>J</bold> ventral view, 26 mm long [2692], Australia, Queensland (<named-content xmlns:xlink="http://www.w3.org/1999/xlink" content-type="dwc:institutional_code" xlink:type="simple">MTQ</named-content>) <bold>K</bold> ventral view, 20 mm long [914], Peninsular Malaysia (<named-content xmlns:xlink="http://www.w3.org/1999/xlink" content-type="dwc:institutional_code" xlink:type="simple">USMMC</named-content> 00054).</p></caption><graphic xmlns:xlink="http://www.w3.org/1999/xlink" xlink:href="zookeys-877-031-g009.jpg" position="float" orientation="portrait" xlink:type="simple" id="oo_343049.jpg"><uri content-type="original_file" xlink:type="simple">https://binary.pensoft.net/fig/343049</uri></graphic></fig><fig id="F10" position="float" orientation="portrait"><object-id xmlns:xlink="http://www.w3.org/1999/xlink" content-type="doi" xlink:type="simple">10.3897/zookeys.877.36698.figure10</object-id><object-id xmlns:xlink="http://www.w3.org/1999/xlink" content-type="arpha" xlink:type="simple">A98B5179-F085-5AE4-B946-0E568CA91FF8</object-id><label>Figure 10.</label><caption><p>Live animals, <italic><tp:taxon-name><tp:taxon-name-part taxon-name-part-type="genus" reg="Laspionchis">Laspionchis</tp:taxon-name-part> <tp:taxon-name-part taxon-name-part-type="species" reg="boucheti">boucheti</tp:taxon-name-part></tp:taxon-name></italic>, dorsal view. <bold>A</bold> 39 mm long [5610], Vietnam, Can Gio (<named-content xmlns:xlink="http://www.w3.org/1999/xlink" content-type="dwc:institutional_code" xlink:type="simple">ITBZC</named-content> IM 00017) <bold>B</bold> 31 mm long [5609], Vietnam, Can Gio (<named-content xmlns:xlink="http://www.w3.org/1999/xlink" content-type="dwc:institutional_code" xlink:type="simple">ITBZC</named-content> IM 00017) <bold>C</bold> 15 mm long [2578], Australia, Queensland (<named-content xmlns:xlink="http://www.w3.org/1999/xlink" content-type="dwc:institutional_code" xlink:type="simple">MTQ</named-content>) <bold>D</bold> 16 mm long [1685], Australia, Northern Territory (<named-content xmlns:xlink="http://www.w3.org/1999/xlink" content-type="dwc:institutional_code" xlink:type="simple">NTM</named-content> P.57613).</p></caption><graphic xmlns:xlink="http://www.w3.org/1999/xlink" xlink:href="zookeys-877-031-g010.jpg" position="float" orientation="portrait" xlink:type="simple" id="oo_343050.jpg"><uri content-type="original_file" xlink:type="simple">https://binary.pensoft.net/fig/343050</uri></graphic></fig><p>Generally, the dorsal notum of any given slug can rapidly change from almost perfectly smooth to densely covered by many papillae. However, when slugs are not disturbed, the dorsum is usually covered by papillae of various sizes. In some slugs, larger papillae may be arranged in two longitudinal ridges on either side of the median <!--PageBreak -->line, but those ridges can appear and disappear rapidly. Some papillae bear dorsal eyes at their tip (most papillae bear three eyes). The number of papillae with dorsal eyes is variable (between 8 and 12, on average) and they mostly are on the central part of the notum. Their tip can be pale yellow, but not always. A central, much larger papilla, which also bears three dorsal eyes, is entirely retractable within the notum. In addition to the large papillae, the notum is covered by smaller, rounded papillae, which can make it look very granular.</p></tp:treatment-sec><tp:treatment-sec sec-type="External morphology" id="SECID0EM6DI"><title>External morphology</title><p>(Fig. <xref ref-type="fig" rid="F11">11A, B</xref>). The body is not flattened. The notum is oval. Dorsal gills are absent. The large, central, retractable papilla at the center of the notum can usually only be seen in live animals. In preserved specimens, it is retracted inside the notum. The hyponotum is horizontal. The width of the hyponotum relative to the width of the pedal sole varies among individuals. The width of the hyponotum is approximately half of its total width. In the anterior region, the left and right ocular tentacles are superior to the mouth. Eyes are located at the tip of the ocular tentacles. Inferior to the ocular tentacles, superior to the mouth, the head bears a pair of oral lobes. The latter are smooth, with no transversal protuberance. The male aperture (opening of the copulatory complex) is below the right ocular tentacle (or very slightly to its left in dorsal view). The anus is posterior, medial, close to the edge of the pedal sole. On the right side (to the left in ventral view), a peripodial groove is present at the junction between the pedal sole and the hyponotum, running longitudinally from the <!--PageBreak -->buccal area to the posterior end, very close to the anus. The position of the female pore (at the posterior end of the peripodial groove) does not vary much among individuals. The pneumostome is medial. Its position on the hyponotum relative to the notum margin and the edge of the pedal sole varies among individuals but it tends to be closer to the notum margin.</p><fig id="F11" position="float" orientation="portrait"><object-id xmlns:xlink="http://www.w3.org/1999/xlink" content-type="doi" xlink:type="simple">10.3897/zookeys.877.36698.figure11</object-id><object-id xmlns:xlink="http://www.w3.org/1999/xlink" content-type="arpha" xlink:type="simple">B3924337-9E79-5394-8186-7073F72DF0F9</object-id><label>Figure 11.</label><caption><p>External morphology and nervous system, <italic><tp:taxon-name><tp:taxon-name-part taxon-name-part-type="genus" reg="Laspionchis">Laspionchis</tp:taxon-name-part> <tp:taxon-name-part taxon-name-part-type="species" reg="boucheti">boucheti</tp:taxon-name-part></tp:taxon-name></italic><bold>A</bold> Australia, Queensland [2693] (<named-content xmlns:xlink="http://www.w3.org/1999/xlink" content-type="dwc:institutional_code" xlink:type="simple">MTQ</named-content>) <bold>B, C</bold> holotype, Australia, Northern Territory [1688 H] (<named-content xmlns:xlink="http://www.w3.org/1999/xlink" content-type="dwc:institutional_code" xlink:type="simple">NTM</named-content> P.57614). <bold>A</bold> Dorsal, anterior view <bold>B</bold> ventral, posterior view <bold>C</bold> nervous system, dorsal view. Scale bars: 2 mm (<bold>A</bold>), 3 mm (<bold>B</bold>), 0.5 mm (<bold>C)</bold>. Abbreviations: lcg left cerebral ganglion lpg left pedal ganglion lplg left pleural ganglion mo male opening ot ocular tentacle rcg right cerebral ganglion rplg right pleural ganglion vg visceral ganglion.</p></caption><graphic xmlns:xlink="http://www.w3.org/1999/xlink" xlink:href="zookeys-877-031-g011.jpg" position="float" orientation="portrait" xlink:type="simple" id="oo_343051.jpg"><uri content-type="original_file" xlink:type="simple">https://binary.pensoft.net/fig/343051</uri></graphic></fig></tp:treatment-sec><tp:treatment-sec sec-type="Visceral cavity and pallial complex" id="SECID0ELBAK"><title>Visceral cavity and pallial complex.</title><p>The heart, enclosed in the pericardium, is on the right side of the visceral cavity, slightly posterior to the middle. From the anterior ventricle is an anterior vessel supporting several anterior organs such as the buccal mass, the nervous system, and the copulatory complex. The auricle is posterior. The kidney is more or less symmetrical, the right and left parts being equally developed. The kidney is intricately attached to the respiratory complex. The lung is in two left and right, more or less symmetrical, parts.</p></tp:treatment-sec><tp:treatment-sec sec-type="Digestive system" id="SECID0EQBAK"><title>Digestive system</title><p>(Figs <xref ref-type="fig" rid="F12">12</xref>, <xref ref-type="fig" rid="F13">13</xref>). There are no jaws. The left and right salivary glands, heavily branched, join the buccal mass dorsally, on either side of the esophagus. The radula is between two large postero-lateral muscular masses. Radulae measure up to 2 mm in length. Each radular row contains a rachidian tooth and two half rows of lateral teeth of similar size and shape. Examples of radular formulae are in Table <xref ref-type="table" rid="T4">4</xref>. The rachidian teeth are unicuspid: the median cusp is always present; there are two inconspicuous lateral cusps (Fig. <xref ref-type="fig" rid="F13">13A</xref>). The length of the rachidian teeth (ca. 20 µm) tend to be approximately half the size of the lateral teeth (ca. 50 µm). The lateral aspect of the base of the rachidian teeth is straight, occasionally slightly convex. The half rows of lateral teeth form an angle of 45° with the rachidian axis. With the exception of the few innermost and outermost lateral teeth, the size and shape of the hook of the lateral <!--PageBreak -->teeth do not vary along the half row, nor do they vary among half rows. The hook of lateral teeth is extended posteriorly by a tail-like structure attaching to the radular membrane and making the hook look longer. The tail-like structure (posterior hook extension, Fig. <xref ref-type="fig" rid="F13">13D</xref>) is especially obvious in the outermost lateral teeth as its length gradually increases along each half row. The lateral teeth seem to be unicuspid with a <!--PageBreak -->flattened and curved hook with a rounded or pointed tip, but there also is a pointed spine on the outer lateral expansion of the base (basal lateral spine, Fig. <xref ref-type="fig" rid="F13">13A</xref>). In most cases, that spine cannot be observed because it is hidden below the hook of the next, outer lateral tooth. It can only be observed when the teeth are not too close (such as in the innermost and outermost regions) or when teeth are placed in an unusual position. The length of the spine decreases along the half row such that outermost teeth may be characterized by reduced or no lateral spine. The inner and outer lateral aspects of the hook of the lateral teeth are straight (i.e., not wavy and not with a protuberance).</p><fig id="F12" position="float" orientation="portrait"><object-id xmlns:xlink="http://www.w3.org/1999/xlink" content-type="doi" xlink:type="simple">10.3897/zookeys.877.36698.figure12</object-id><object-id xmlns:xlink="http://www.w3.org/1999/xlink" content-type="arpha" xlink:type="simple">61E37FE1-C544-5B02-98C0-C4B7AF92A6BA</object-id><label>Figure 12.</label><caption><p>Digestive system, <italic><tp:taxon-name><tp:taxon-name-part taxon-name-part-type="genus" reg="Laspionchis">Laspionchis</tp:taxon-name-part> <tp:taxon-name-part taxon-name-part-type="species" reg="boucheti">boucheti</tp:taxon-name-part></tp:taxon-name></italic>. <bold>A</bold> Holotype, dorsal view, Australia, Northern Territory, [1688 H] (<named-content xmlns:xlink="http://www.w3.org/1999/xlink" content-type="dwc:institutional_code" xlink:type="simple">NTM</named-content> P.57614) <bold>B</bold> ventral view, same as <bold>A C</bold> stomach, dorsal view, same as <bold>A D</bold> stomach, ventral view, same as <bold>A E</bold> dorsal view, Vietnam, [5610] (<named-content xmlns:xlink="http://www.w3.org/1999/xlink" content-type="dwc:institutional_code" xlink:type="simple">ITBZC</named-content> IM 00017) <bold>F</bold> dorsal view, Australia, Queensland, [2612] (<named-content xmlns:xlink="http://www.w3.org/1999/xlink" content-type="dwc:institutional_code" xlink:type="simple">MTQ</named-content>) <bold>G</bold> dorsal view, Australia, Northern Territory, [1681] (<named-content xmlns:xlink="http://www.w3.org/1999/xlink" content-type="dwc:institutional_code" xlink:type="simple">NTM</named-content> P.57612). Scale bars: 2 mm (<bold>A–D</bold>) 3 mm (<bold>E, G)</bold> 2.5 mm (<bold>F</bold>). Abbreviations: ddg dorsal digestive gland e esophagus i intestine ldg lateral digestive gland mo male opening oddg opening of the dorsal digestive gland oldg opening of the lateral digestive gland opdg opening of the posterior digestive gland pdg posterior digestive gland r rectum st stomach st1 stomach chamber 1 st2 stomach chamber 2 st3 stomach chamber 3 st4 stomach chamber 4.</p></caption><graphic xmlns:xlink="http://www.w3.org/1999/xlink" xlink:href="zookeys-877-031-g012.jpg" position="float" orientation="portrait" xlink:type="simple" id="oo_343052.jpg"><uri content-type="original_file" xlink:type="simple">https://binary.pensoft.net/fig/343052</uri></graphic></fig><fig id="F13" position="float" orientation="portrait"><object-id xmlns:xlink="http://www.w3.org/1999/xlink" content-type="doi" xlink:type="simple">10.3897/zookeys.877.36698.figure13</object-id><object-id xmlns:xlink="http://www.w3.org/1999/xlink" content-type="arpha" xlink:type="simple">6D6EF66C-3168-59DC-88C9-AE3AC11C341C</object-id><label>Figure 13.</label><caption><p>Radula, <italic><tp:taxon-name><tp:taxon-name-part taxon-name-part-type="genus" reg="Laspionchis">Laspionchis</tp:taxon-name-part> <tp:taxon-name-part taxon-name-part-type="species" reg="boucheti">boucheti</tp:taxon-name-part></tp:taxon-name></italic><bold>A–D</bold> Vietnam [5609] (<named-content xmlns:xlink="http://www.w3.org/1999/xlink" content-type="dwc:institutional_code" xlink:type="simple">ITBZC</named-content> IM 00017) <bold>E, F</bold> holotype, Australia, Northern Territory [1688 H] (<named-content xmlns:xlink="http://www.w3.org/1999/xlink" content-type="dwc:institutional_code" xlink:type="simple">NTM</named-content> P.57614). <bold>A</bold> Rachidian and innermost lateral teeth <bold>B</bold> lateral teeth with rachidian teeth <bold>C</bold> lateral teeth <bold>D</bold> outermost lateral teeth <bold>E</bold> rachidian and lateral teeth <bold>F</bold> lateral teeth. Scale bars: 10 μm (<bold>A</bold>) 30 μm (<bold>B, F</bold>) 50 μm (<bold>C</bold>) 20 μm (<bold>D</bold>) 40 μm (<bold>E)</bold>. Abbreviations: 1llt first left lateral tooth 1rlt first right lateral tooth 2llt second left lateral tooth 2rlt second right lateral tooth bls basal lateral spine hlt hook of a lateral tooth mc median cusp phe posterior hook extension rt rachidian tooth.</p></caption><graphic xmlns:xlink="http://www.w3.org/1999/xlink" xlink:href="zookeys-877-031-g013.jpg" position="float" orientation="portrait" xlink:type="simple" id="oo_343053.jpg"><uri content-type="original_file" xlink:type="simple">https://binary.pensoft.net/fig/343053</uri></graphic></fig><table-wrap id="T4" position="float" orientation="portrait"><label>Table 4.</label><caption><p>Radular formulae for the two species of <italic><tp:taxon-name><tp:taxon-name-part taxon-name-part-type="genus" reg="Laspionchis">Laspionchis</tp:taxon-name-part></tp:taxon-name></italic>, following the format number of rows × number of lateral teeth per left half row – 1 (rachidian tooth)– number of lateral teeth per right half row. Each DNA extraction number corresponds to one individual. The voucher catalog numbers can be shared by several individuals when collected at exactly the same locality (each individual is preserved in its own separate vial with its corresponding DNA number).</p></caption><table id="TID0EG1CI" rules="all"><tbody><tr><th rowspan="1" colspan="1">Species</th><th rowspan="1" colspan="1">Radular formula</th><th rowspan="1" colspan="1">Specimen length (mm)</th><th rowspan="1" colspan="1">Voucher</th><th rowspan="1" colspan="1">DNA extraction number</th></tr><tr><td rowspan="3" colspan="1">
                        <italic><tp:taxon-name><tp:taxon-name-part taxon-name-part-type="genus" reg="Laspionchis">L.</tp:taxon-name-part> <tp:taxon-name-part taxon-name-part-type="species" reg="boucheti">boucheti</tp:taxon-name-part></tp:taxon-name></italic>
                      </td><td rowspan="1" colspan="1">43 × 50-1-50</td><td rowspan="1" colspan="1">30</td><td rowspan="1" colspan="1"><named-content xmlns:xlink="http://www.w3.org/1999/xlink" content-type="dwc:institutional_code" xlink:type="simple">NTM</named-content> P.57614</td><td rowspan="1" colspan="1">1688 H</td></tr><tr><td rowspan="1" colspan="1">57 × 90-1-90</td><td rowspan="1" colspan="1">31</td><td rowspan="1" colspan="1">
                        <named-content xmlns:xlink="http://www.w3.org/1999/xlink" content-type="dwc:institutional_code" xlink:type="simple">BDMNH</named-content>
                      </td><td rowspan="1" colspan="1">1037</td></tr><tr><td rowspan="1" colspan="1">55 × 70-1-70</td><td rowspan="1" colspan="1">31</td><td rowspan="1" colspan="1"><named-content xmlns:xlink="http://www.w3.org/1999/xlink" content-type="dwc:institutional_code" xlink:type="simple">ITBZC</named-content> IM 00017</td><td rowspan="1" colspan="1">5609</td></tr><tr><td rowspan="4" colspan="1">
                        <italic><tp:taxon-name><tp:taxon-name-part taxon-name-part-type="genus" reg="Laspionchis">L.</tp:taxon-name-part> <tp:taxon-name-part taxon-name-part-type="species" reg="bourkei">bourkei</tp:taxon-name-part> <tp:taxon-name-part taxon-name-part-type="subspecies" reg="bourkei">bourkei</tp:taxon-name-part></tp:taxon-name></italic>
                      </td><td rowspan="1" colspan="1">55 × 75-1-75</td><td rowspan="1" colspan="1">23</td><td rowspan="1" colspan="1"><named-content xmlns:xlink="http://www.w3.org/1999/xlink" content-type="dwc:institutional_code" xlink:type="simple">NTM</named-content> P.57615</td><td rowspan="1" colspan="1">1657 H</td></tr><tr><td rowspan="1" colspan="1">50 × 75-1-75</td><td rowspan="1" colspan="1">32</td><td rowspan="1" colspan="1"><named-content xmlns:xlink="http://www.w3.org/1999/xlink" content-type="dwc:institutional_code" xlink:type="simple">NTM</named-content> P.57618</td><td rowspan="1" colspan="1">1666</td></tr><tr><td rowspan="1" colspan="1">45 × 65-1-65</td><td rowspan="1" colspan="1">25</td><td rowspan="1" colspan="1"><named-content xmlns:xlink="http://www.w3.org/1999/xlink" content-type="dwc:institutional_code" xlink:type="simple">NTM</named-content> P.57619</td><td rowspan="1" colspan="1">1692</td></tr><tr><td rowspan="1" colspan="1">43 × 60-1-60</td><td rowspan="1" colspan="1">19</td><td rowspan="1" colspan="1"><named-content xmlns:xlink="http://www.w3.org/1999/xlink" content-type="dwc:institutional_code" xlink:type="simple">NTM</named-content> P.57618</td><td rowspan="1" colspan="1">1673</td></tr><tr><td rowspan="4" colspan="1">
                        <italic><tp:taxon-name><tp:taxon-name-part taxon-name-part-type="genus" reg="Laspionchis">L.</tp:taxon-name-part> <tp:taxon-name-part taxon-name-part-type="species" reg="bourkei">bourkei</tp:taxon-name-part> <tp:taxon-name-part taxon-name-part-type="subspecies" reg="lateriensis">lateriensis</tp:taxon-name-part></tp:taxon-name></italic>
                      </td><td rowspan="1" colspan="1">45 × 65-1-65</td><td rowspan="1" colspan="1">17</td><td rowspan="1" colspan="1"><abbrev xmlns:xlink="http://www.w3.org/1999/xlink" content-type="institution" xlink:title="Universitas Malikussaleh, North Aceh, Sumatra, Indonesia" id="ABBRID0EXNAK" xlink:type="simple">UMIZ</abbrev> 00115</td><td rowspan="1" colspan="1">6064 H</td></tr><tr><td rowspan="1" colspan="1">50 × 50-1-50</td><td rowspan="1" colspan="1">18</td><td rowspan="1" colspan="1"><abbrev xmlns:xlink="http://www.w3.org/1999/xlink" content-type="institution" xlink:title="Universitas Malikussaleh, North Aceh, Sumatra, Indonesia" id="ABBRID0EKOAK" xlink:type="simple">UMIZ</abbrev> 00116</td><td rowspan="1" colspan="1">6063</td></tr><tr><td rowspan="1" colspan="1">45 × 60-1-60</td><td rowspan="1" colspan="1">15</td><td rowspan="1" colspan="1"><abbrev xmlns:xlink="http://www.w3.org/1999/xlink" content-type="institution" xlink:title="Universitas Malikussaleh, North Aceh, Sumatra, Indonesia" id="ABBRID0E4OAK" xlink:type="simple">UMIZ</abbrev> 00116</td><td rowspan="1" colspan="1">6065</td></tr><tr><td rowspan="1" colspan="1">40 × 55-1-55</td><td rowspan="1" colspan="1">15</td><td rowspan="1" colspan="1"><abbrev xmlns:xlink="http://www.w3.org/1999/xlink" content-type="institution" xlink:title="Universitas Malikussaleh, North Aceh, Sumatra, Indonesia" id="ABBRID0EQPAK" xlink:type="simple">UMIZ</abbrev> 00116</td><td rowspan="1" colspan="1">6061</td></tr><tr><td rowspan="5" colspan="1">
                        <italic><tp:taxon-name><tp:taxon-name-part taxon-name-part-type="genus" reg="Laspionchis">L.</tp:taxon-name-part> <tp:taxon-name-part taxon-name-part-type="species" reg="bourkei">bourkei</tp:taxon-name-part> <tp:taxon-name-part taxon-name-part-type="subspecies" reg="matangensis">matangensis</tp:taxon-name-part></tp:taxon-name></italic>
                      </td><td rowspan="1" colspan="1">42 × 60-1-60</td><td rowspan="1" colspan="1">15</td><td rowspan="1" colspan="1"><named-content xmlns:xlink="http://www.w3.org/1999/xlink" content-type="dwc:institutional_code" xlink:type="simple">USMMC</named-content> 00055</td><td rowspan="1" colspan="1">5958 H</td></tr><tr><td rowspan="1" colspan="1">55 × 70-1-70</td><td rowspan="1" colspan="1">25</td><td rowspan="1" colspan="1"><named-content xmlns:xlink="http://www.w3.org/1999/xlink" content-type="dwc:institutional_code" xlink:type="simple">PNM</named-content> 041254</td><td rowspan="1" colspan="1">3343</td></tr><tr><td rowspan="1" colspan="1">45 × 60-1-60</td><td rowspan="1" colspan="1">12</td><td rowspan="1" colspan="1"><named-content xmlns:xlink="http://www.w3.org/1999/xlink" content-type="dwc:institutional_code" xlink:type="simple">USMMC</named-content> 00056</td><td rowspan="1" colspan="1">5960</td></tr><tr><td rowspan="1" colspan="1">41 × 55-1-55</td><td rowspan="1" colspan="1">15</td><td rowspan="1" colspan="1"><named-content xmlns:xlink="http://www.w3.org/1999/xlink" content-type="dwc:institutional_code" xlink:type="simple">USMMC</named-content> 00056</td><td rowspan="1" colspan="1">5959</td></tr><tr><td rowspan="1" colspan="1">37 × 45-1-45</td><td rowspan="1" colspan="1">8</td><td rowspan="1" colspan="1"><named-content xmlns:xlink="http://www.w3.org/1999/xlink" content-type="dwc:institutional_code" xlink:type="simple">USMMC</named-content> 00056</td><td rowspan="1" colspan="1">5965</td></tr></tbody></table></table-wrap><!--PageBreak --><p>The esophagus is narrow and straight, with thin internal folds. The esophagus enters the stomach anteriorly. Only a portion of the posterior aspect of the stomach can be seen in dorsal view because it is partly covered by the lobes of the digestive gland. The dorsal lobe is mainly on the right. The left, lateral lobe is mainly ventral. The posterior lobe covers the posterior aspect of the stomach. The stomach is a U-shaped sac divided into four chambers. The first chamber, which follows the esophagus, receives the ducts of the dorsal and lateral lobes of the digestive gland. The second chamber, posterior, receives the duct of the posterior lobe of the digestive gland. The third chamber is funnel-shaped and lined by ridges internally. The fourth chamber is continuous and externally similar to the third. The intestine is long, narrow, and the intestinal loops are exactly between types I and II, i.e., with a transitional loop on average oriented at 6 o’clock, though the orientation of the transitional loop ranges between 5 and 7 o’clock (Figs <xref ref-type="fig" rid="F1">1</xref>, <xref ref-type="fig" rid="F12">12</xref>). There is no rectal gland.</p></tp:treatment-sec><tp:treatment-sec sec-type="Nervous system" id="SECID0EVTAK"><title>Nervous system</title><p>(Fig. <xref ref-type="fig" rid="F11">11C</xref>). The circum-esophageal nerve ring is post-pharyngeal and pre-esophageal. The paired cerebral ganglia are close and the cerebral commissure is short (but its length does vary among individuals). Paired pleural and pedal ganglia are also all distinct. The visceral commissure is very short and the visceral ganglion is more or less median. Cerebro-pleural and pleuro-pedal connectives are short and pleural and cerebral ganglia touch each other on either side. Nerves from the cerebral ganglia innervate the buccal area and the ocular tentacles, and, on the right side, the penial complex. Nerves from the pedal ganglia innervate the foot. Nerves from the pleural ganglia innervate the lateral and dorsal regions of the mantle. Nerves from the visceral ganglia innervate the visceral organs.</p><!--PageBreak --></tp:treatment-sec><tp:treatment-sec sec-type="Reproductive system" id="SECID0EAUAK"><title>Reproductive system</title><p>(Fig. <xref ref-type="fig" rid="F14">14</xref>). Sexual maturity is correlated with animal length. Mature individuals have large female organs (with a large female gland mass) and fully-developed male parts. Immature individuals may have inconspicuous (or no) female organs and rudimentary anterior male parts. The hermaphroditic gland is a single mass, joining the spermoviduct through the hermaphroditic duct. There is a narrow receptaculum seminis (caecum) along the hermaphroditic duct. The female gland mass contains various glands (mucus and albumen) which can hardly be separated by dissection and of which the exact connections remain uncertain. The hermaphroditic duct becomes the spermoviduct. Proximally, the spermoviduct is not divided (at least externally) and is embedded within the female gland mass. Distally, the spermoviduct branches into the deferent duct and the oviduct. The free oviduct conveys the <!--PageBreak -->eggs up to the female opening and the exosperm from the female opening up to the fertilization chamber. The large, ovate-spherical spermatheca connects to the oviduct through a narrow and short duct. The oviduct is large (larger than the deferent duct) and straight. There is no vaginal gland.</p><fig id="F14" position="float" orientation="portrait"><object-id xmlns:xlink="http://www.w3.org/1999/xlink" content-type="doi" xlink:type="simple">10.3897/zookeys.877.36698.figure14</object-id><object-id xmlns:xlink="http://www.w3.org/1999/xlink" content-type="arpha" xlink:type="simple">C243145E-4512-5EA0-9D42-5A4BB09F92A2</object-id><label>Figure 14.</label><caption><p>Reproductive system, <italic><tp:taxon-name><tp:taxon-name-part taxon-name-part-type="genus" reg="Laspionchis">Laspionchis</tp:taxon-name-part> <tp:taxon-name-part taxon-name-part-type="species" reg="boucheti">boucheti</tp:taxon-name-part></tp:taxon-name></italic><bold>A</bold> Brunei [1037] (<named-content xmlns:xlink="http://www.w3.org/1999/xlink" content-type="dwc:institutional_code" xlink:type="simple">BDMNH</named-content>) <bold>B, C</bold> holotype, Australia, Northern Territory [1688 H] (<named-content xmlns:xlink="http://www.w3.org/1999/xlink" content-type="dwc:institutional_code" xlink:type="simple">NTM</named-content> P.57614). <bold>A</bold> Posterior, hermaphroditic (female) reproductive system <bold>B</bold> posterior, hermaphroditic (female) reproductive system <bold>C</bold> anterior, male, copulatory apparatus. Scale bars: 3 mm (<bold>A</bold>) 1 mm (<bold>B</bold>) 2 mm (<bold>C)</bold>. Abbreviations: ag accessory penial gland dd deferent duct dmf distal muscle fibers fgm female gland mass hg hermaphroditic gland ms muscular sac ov oviduct ps penial sheath rm retractor muscle rs receptaculum seminis sp spermatheca v vestibule.</p></caption><graphic xmlns:xlink="http://www.w3.org/1999/xlink" xlink:href="zookeys-877-031-g014.jpg" position="float" orientation="portrait" xlink:type="simple" id="oo_343054.jpg"><uri content-type="original_file" xlink:type="simple">https://binary.pensoft.net/fig/343054</uri></graphic></fig></tp:treatment-sec><tp:treatment-sec sec-type="Copulatory apparatus" id="SECID0E5VAK"><title>Copulatory apparatus</title><p>(Figs <xref ref-type="fig" rid="F14">14C</xref>, <xref ref-type="fig" rid="F15">15</xref>, <xref ref-type="fig" rid="F16">16</xref>). The male anterior organs consist of the penial complex (penis, penial sheath, deferent duct, retractor muscle) and the accessory penial gland (flagellum, muscular sac, hollow spine). The penial complex and the accessory penial gland share the same vestibule and the same anterior male opening.</p><fig id="F15" position="float" orientation="portrait"><object-id xmlns:xlink="http://www.w3.org/1999/xlink" content-type="doi" xlink:type="simple">10.3897/zookeys.877.36698.figure15</object-id><object-id xmlns:xlink="http://www.w3.org/1999/xlink" content-type="arpha" xlink:type="simple">A3D3C87E-C950-5050-BF6B-332F1EF21F8A</object-id><label>Figure 15.</label><caption><p>Penial hooks, <italic><tp:taxon-name><tp:taxon-name-part taxon-name-part-type="genus" reg="Laspionchis">Laspionchis</tp:taxon-name-part> <tp:taxon-name-part taxon-name-part-type="species" reg="boucheti">boucheti</tp:taxon-name-part></tp:taxon-name></italic><bold>A</bold> Brunei [1037] (<named-content xmlns:xlink="http://www.w3.org/1999/xlink" content-type="dwc:institutional_code" xlink:type="simple">BDMNH</named-content>) <bold>B–D</bold> Vietnam [5609] (<named-content xmlns:xlink="http://www.w3.org/1999/xlink" content-type="dwc:institutional_code" xlink:type="simple">ITBZC</named-content> IM 00017). Scale bars: 20 μm (<bold>A</bold>), 40 μm (<bold>B, C</bold>), 10 μm (<bold>D)</bold>.</p></caption><graphic xmlns:xlink="http://www.w3.org/1999/xlink" xlink:href="zookeys-877-031-g015.jpg" position="float" orientation="portrait" xlink:type="simple" id="oo_343055.jpg"><uri content-type="original_file" xlink:type="simple">https://binary.pensoft.net/fig/343055</uri></graphic></fig><fig id="F16" position="float" orientation="portrait"><object-id xmlns:xlink="http://www.w3.org/1999/xlink" content-type="doi" xlink:type="simple">10.3897/zookeys.877.36698.figure16</object-id><object-id xmlns:xlink="http://www.w3.org/1999/xlink" content-type="arpha" xlink:type="simple">076F3A2F-7A89-5E96-852B-032AED4B6770</object-id><label>Figure 16.</label><caption><p>Spine of the accessory penial gland, <italic><tp:taxon-name><tp:taxon-name-part taxon-name-part-type="genus" reg="Laspionchis">Laspionchis</tp:taxon-name-part> <tp:taxon-name-part taxon-name-part-type="species" reg="boucheti">boucheti</tp:taxon-name-part></tp:taxon-name></italic><bold>A</bold> Australia, Queensland [2693] (<named-content xmlns:xlink="http://www.w3.org/1999/xlink" content-type="dwc:institutional_code" xlink:type="simple">MTQ</named-content>) <bold>B, C</bold> Brunei [1037] (<named-content xmlns:xlink="http://www.w3.org/1999/xlink" content-type="dwc:institutional_code" xlink:type="simple">BDMNH</named-content>). Scale bars: 100 μm (<bold>A, B</bold>), 10 μm (<bold>C)</bold>.</p></caption><graphic xmlns:xlink="http://www.w3.org/1999/xlink" xlink:href="zookeys-877-031-g016.jpg" position="float" orientation="portrait" xlink:type="simple" id="oo_343056.jpg"><uri content-type="original_file" xlink:type="simple">https://binary.pensoft.net/fig/343056</uri></graphic></fig><p>The penial sheath is narrow and elongated. The penial sheath protects the penis for its entire length. The beginning of the retractor muscle marks the separation between the penial sheath (and the penis inside) and the deferent duct. The retractor muscle is strong, shorter than the penial sheath, and inserts at the posterior end of the visceral cavity. In addition, there is a cluster of retractor muscle fibers on the distal part of the penial sheath, near the vestibule. The deferent duct is highly convoluted with many loops. Inside the penial sheath, the penis is a narrow, thin, elongated, hollow tube, with numerous and densely-arranged (next to each other) hooks in its distal part. Penial hooks are pointed and measure from 50 to 100 μm. When the penis is retracted inside the penial sheath, the hooks are inside the tube-like penis; during copulation, the penis is everted like a glove and the hooks are then on the outside.</p><p>The accessory penial gland is a long, tube-like flagellum with a proximal dead end. The length of the flagellum of the penial gland varies among individuals but it is always heavily coiled. Near its distal part, the flagellum is enlarged into a muscular sac. Distally, the flagellum ends in a hard, hollow spine protected by a sheath which opens into the vestibule. The hollow spine is narrow, straight, elongated. Its base is conical. Its diameter is ca. 50 μm except at the base where it is larger (ca. 100 μm). The diameter of the opening at the tip measures ca. 30 μm. Its length ranges from 0.7 mm [1037] (<named-content xmlns:xlink="http://www.w3.org/1999/xlink" content-type="dwc:institutional_code" xlink:type="simple">BDMNH</named-content>) to 1 mm [2693] (<named-content xmlns:xlink="http://www.w3.org/1999/xlink" content-type="dwc:institutional_code" xlink:type="simple">MTQ</named-content>). There is no disc separating the spine of the penial gland and the vestibule.</p></tp:treatment-sec><tp:treatment-sec sec-type="remarks" id="SECID0ETZAK"><title>Remarks.</title><p>A new species name is needed because no existing name applies to the species described here, based on the examination of all the type specimens available in the <tp:taxon-name><tp:taxon-name-part taxon-name-part-type="family">Onchidiidae</tp:taxon-name-part></tp:taxon-name>, a careful study of all the original descriptions, and our ongoing taxonomic revision of every genus of the family (<xref ref-type="bibr" rid="B10">Dayrat et al. 2016</xref>, <xref ref-type="bibr" rid="B11">2017</xref>, <xref ref-type="bibr" rid="B12">2018</xref>, <xref ref-type="bibr" rid="B13">2019</xref>; <xref ref-type="bibr" rid="B9">Dayrat and Goulding 2017</xref>; <xref ref-type="bibr" rid="B15">Goulding et al. 2018a</xref>, <xref ref-type="bibr" rid="B16">b</xref>, <xref ref-type="bibr" rid="B17">c</xref>). Several problematic species names, already discussed in detail in our revision of <italic><tp:taxon-name><tp:taxon-name-part taxon-name-part-type="genus" reg="Paromoionchis">Paromoionchis</tp:taxon-name-part></tp:taxon-name></italic> (<xref ref-type="bibr" rid="B13">Dayrat et al. 2019</xref>: 68–72), are regarded as nomina dubia for a variety of reasons (the type locality is too vague, the original description is not informative enough, the type material is destroyed or lost). One of those nomina dubia, <italic><tp:taxon-name><tp:taxon-name-part taxon-name-part-type="genus" reg="Onchidium">Onchidium</tp:taxon-name-part> <tp:taxon-name-part taxon-name-part-type="species" reg="palaense">palaense</tp:taxon-name-part></tp:taxon-name></italic> Semper, 1880 (type locality in Aibukit, Palau Islands) could belong to <italic><tp:taxon-name><tp:taxon-name-part taxon-name-part-type="genus" reg="Paromoionchis">Paromoionchis</tp:taxon-name-part></tp:taxon-name></italic> or <italic><tp:taxon-name><tp:taxon-name-part taxon-name-part-type="genus" reg="Laspionchis">Laspionchis</tp:taxon-name-part></tp:taxon-name></italic> but its generic placement cannot be determined. <italic><tp:taxon-name><tp:taxon-name-part taxon-name-part-type="genus" reg="Onchidium">Onchidium</tp:taxon-name-part> <tp:taxon-name-part taxon-name-part-type="species" reg="palaense">palaense</tp:taxon-name-part></tp:taxon-name></italic> does not belong to <italic><tp:taxon-name><tp:taxon-name-part taxon-name-part-type="genus" reg="Onchidium">Onchidium</tp:taxon-name-part></tp:taxon-name></italic> because several traits mentioned by Semper, such as the absence of a rectal gland and of an accessory penial gland, are incompatible with <italic><tp:taxon-name><tp:taxon-name-part taxon-name-part-type="genus" reg="Onchidium">Onchidium</tp:taxon-name-part></tp:taxon-name></italic> (<xref ref-type="bibr" rid="B10">Dayrat et al. 2016</xref>). <italic><tp:taxon-name><tp:taxon-name-part taxon-name-part-type="genus" reg="Onchidium">Onchidium</tp:taxon-name-part> <tp:taxon-name-part taxon-name-part-type="species" reg="palaense">palaense</tp:taxon-name-part></tp:taxon-name></italic> simply is a nomen dubium which was arbitrarily placed in the genus <italic><tp:taxon-name><tp:taxon-name-part taxon-name-part-type="genus" reg="Onchidium">Onchidium</tp:taxon-name-part></tp:taxon-name></italic> and cannot reliably be placed in any of the onchidiid genera.</p><!--PageBreak --></tp:treatment-sec><tp:treatment-sec><!--Section generated to contain objects referenced in tp:taxon-treatment.--><fig id="F2" position="float" orientation="portrait"><object-id xmlns:xlink="http://www.w3.org/1999/xlink" content-type="doi" xlink:type="simple">10.3897/zookeys.877.36698.figure2</object-id><object-id xmlns:xlink="http://www.w3.org/1999/xlink" content-type="arpha" xlink:type="simple">440512F4-83D2-5CC5-B8DF-24298C525B78</object-id><label>Figure 2.</label><caption><p>Phylogenetic relationships within <italic><tp:taxon-name><tp:taxon-name-part taxon-name-part-type="genus" reg="Laspionchis">Laspionchis</tp:taxon-name-part></tp:taxon-name></italic> based on concatenated mitochondrial <abbrev xmlns:xlink="http://www.w3.org/1999/xlink" content-type="institution" xlink:title="cytochrome c oxidase I" id="ABBRID0EMNBI" xlink:type="simple">COI</abbrev> and 16S DNA sequences for 80 individuals (including 19 outgroups). Numbers by the branches are the bootstrap values (maximum likelihood analysis, <abbrev xmlns:xlink="http://www.w3.org/1999/xlink" content-type="institution" xlink:title="maximum likelihood analysis" id="ABBRID0ERNBI" xlink:type="simple">ML</abbrev>) and the posterior probabilities (Bayesian analysis). Only numbers &gt; 60% (<abbrev xmlns:xlink="http://www.w3.org/1999/xlink" content-type="institution" xlink:title="maximum likelihood analysis" id="ABBRID0EWNBI" xlink:type="simple">ML</abbrev>) and &gt; 0.9 (Bayesian) are indicated. Numbers for each individual correspond to unique identifiers for DNA extraction. All sequences of <italic><tp:taxon-name><tp:taxon-name-part taxon-name-part-type="genus" reg="Laspionchis">Laspionchis</tp:taxon-name-part></tp:taxon-name></italic> individuals are new. Sequences of the outgroups are from our previous studies (<xref ref-type="bibr" rid="B8">Dayrat et al. 2011</xref>, <xref ref-type="bibr" rid="B10">2016</xref>, <xref ref-type="bibr" rid="B11">2017</xref>, <xref ref-type="bibr" rid="B12">2018</xref>, <xref ref-type="bibr" rid="B13">2019</xref>; <xref ref-type="bibr" rid="B9">Dayrat and Goulding 2017</xref>; <xref ref-type="bibr" rid="B15">Goulding et al. 2018a</xref>, <xref ref-type="bibr" rid="B16">b</xref>, <xref ref-type="bibr" rid="B17">c</xref>). Information on specimens can be found in the lists of material examined and in Table <xref ref-type="table" rid="T1">1</xref>. The color used for each subspecies is the same as the color used in Figs <xref ref-type="fig" rid="F3">3</xref>–<xref ref-type="fig" rid="F7">7</xref>.</p></caption><graphic xmlns:xlink="http://www.w3.org/1999/xlink" xlink:href="zookeys-877-031-g002.jpg" position="float" orientation="portrait" xlink:type="simple" id="oo_343042.jpg"><uri content-type="original_file" xlink:type="simple">https://binary.pensoft.net/fig/343042</uri></graphic></fig><fig id="F5" position="float" orientation="portrait"><object-id xmlns:xlink="http://www.w3.org/1999/xlink" content-type="doi" xlink:type="simple">10.3897/zookeys.877.36698.figure5</object-id><object-id xmlns:xlink="http://www.w3.org/1999/xlink" content-type="arpha" xlink:type="simple">C1F74ED8-D22F-5898-BD79-17639A8FED93</object-id><label>Figure 5.</label><caption><p>Maximum parsimony consensus tree within <italic><tp:taxon-name><tp:taxon-name-part taxon-name-part-type="genus" reg="Laspionchis">Laspionchis</tp:taxon-name-part></tp:taxon-name></italic>, performed with concatenated nuclear ITS2 and 28S DNA sequences from 41 individuals (including 19 outgroups). Numbers by the branches are the bootstrap values (only numbers &gt; 70% are indicated). Numbers for each individual correspond to unique identifiers for DNA extraction. All sequences of <italic><tp:taxon-name><tp:taxon-name-part taxon-name-part-type="genus" reg="Laspionchis">Laspionchis</tp:taxon-name-part></tp:taxon-name></italic> individuals are new. Outgroups sequences are from our previous studies (<xref ref-type="bibr" rid="B8">Dayrat et al. 2011</xref>, <xref ref-type="bibr" rid="B10">2016</xref>, <xref ref-type="bibr" rid="B11">2017</xref>, <xref ref-type="bibr" rid="B12">2018</xref>, <xref ref-type="bibr" rid="B13">2019</xref>; <xref ref-type="bibr" rid="B9">Dayrat and Goulding 2017</xref>; <xref ref-type="bibr" rid="B15">Goulding et al. 2018a</xref>, <xref ref-type="bibr" rid="B16">b</xref>, <xref ref-type="bibr" rid="B17">c</xref>). Information on specimens can be found in the lists of material examined and in Table <xref ref-type="table" rid="T1">1</xref>. The color used for each subspecies is the same as the color used in Figs <xref ref-type="fig" rid="F2">2</xref>–<xref ref-type="fig" rid="F4">4</xref>, <xref ref-type="fig" rid="F6">6</xref>, <xref ref-type="fig" rid="F7">7</xref>.</p></caption><graphic xmlns:xlink="http://www.w3.org/1999/xlink" xlink:href="zookeys-877-031-g005.jpg" position="float" orientation="portrait" xlink:type="simple" id="oo_343045.jpg"><uri content-type="original_file" xlink:type="simple">https://binary.pensoft.net/fig/343045</uri></graphic></fig><table-wrap id="T1" position="float" orientation="portrait"><label>Table 1.</label><caption><p>GenBank accession numbers for <abbrev xmlns:xlink="http://www.w3.org/1999/xlink" content-type="institution" xlink:title="cytochrome c oxidase I" id="ABBRID0EIWAE" xlink:type="simple">COI</abbrev>, 16S, ITS2, and 28S DNA sequences. All sequences are new, except the sequences of the outgroups which were obtained from our previous studies (<xref ref-type="bibr" rid="B8">Dayrat et al. 2011</xref>, <xref ref-type="bibr" rid="B10">2016</xref>, <xref ref-type="bibr" rid="B11">2017</xref>, <xref ref-type="bibr" rid="B12">2018</xref>, <xref ref-type="bibr" rid="B13">2019</xref>; <xref ref-type="bibr" rid="B9">Dayrat and Goulding 2017</xref>; <xref ref-type="bibr" rid="B15">Goulding et al. 2018a</xref>, <xref ref-type="bibr" rid="B16">b</xref>, <xref ref-type="bibr" rid="B17">c</xref>).</p></caption><table id="TID0EPWBG" rules="all"><tbody><tr><th rowspan="1" colspan="1">Species</th><th rowspan="1" colspan="1">Individual (DNA #)</th><th rowspan="1" colspan="1">Locality</th><th rowspan="1" colspan="1">GenBank <abbrev xmlns:xlink="http://www.w3.org/1999/xlink" content-type="institution" xlink:title="cytochrome c oxidase I" id="ABBRID0EDYAE" xlink:type="simple">COI</abbrev></th><th rowspan="1" colspan="1">GenBank 16S</th><th rowspan="1" colspan="1">GenBank ITS2</th><th rowspan="1" colspan="1">GenBank 28S</th></tr><tr><td rowspan="1" colspan="1">
                  <italic><tp:taxon-name><tp:taxon-name-part taxon-name-part-type="genus" reg="Alionchis">Alionchis</tp:taxon-name-part> <tp:taxon-name-part taxon-name-part-type="species" reg="jailoloensis">jailoloensis</tp:taxon-name-part></tp:taxon-name></italic>
                </td><td rowspan="1" colspan="1">5137</td><td rowspan="1" colspan="1">Halmahera, Indonesia</td><td rowspan="1" colspan="1">
                  <ext-link xmlns:xlink="http://www.w3.org/1999/xlink" ext-link-type="gen" xlink:href="MG953528" xlink:type="simple">MG953528</ext-link>
                </td><td rowspan="1" colspan="1">
                  <ext-link xmlns:xlink="http://www.w3.org/1999/xlink" ext-link-type="gen" xlink:href="MG953538" xlink:type="simple">MG953538</ext-link>
                </td><td rowspan="1" colspan="1">
                  <ext-link xmlns:xlink="http://www.w3.org/1999/xlink" ext-link-type="gen" xlink:href="MG953548" xlink:type="simple">MG953548</ext-link>
                </td><td rowspan="1" colspan="1">
                  <ext-link xmlns:xlink="http://www.w3.org/1999/xlink" ext-link-type="gen" xlink:href="MK122918" xlink:type="simple">MK122918</ext-link>
                </td></tr><tr><td rowspan="1" colspan="1">
                  <italic><tp:taxon-name><tp:taxon-name-part taxon-name-part-type="genus" reg="Marmaronchis">Marmaronchis</tp:taxon-name-part> <tp:taxon-name-part taxon-name-part-type="species" reg="marmoratus">marmoratus</tp:taxon-name-part></tp:taxon-name></italic>
                </td><td rowspan="1" colspan="1">5409</td><td rowspan="1" colspan="1">Madang, Papua New Guinea</td><td rowspan="1" colspan="1">
                  <ext-link xmlns:xlink="http://www.w3.org/1999/xlink" ext-link-type="gen" xlink:href="MK122838" xlink:type="simple">MK122838</ext-link>
                </td><td rowspan="1" colspan="1">
                  <ext-link xmlns:xlink="http://www.w3.org/1999/xlink" ext-link-type="gen" xlink:href="MK122859" xlink:type="simple">MK122859</ext-link>
                </td><td rowspan="1" colspan="1">
                  <ext-link xmlns:xlink="http://www.w3.org/1999/xlink" ext-link-type="gen" xlink:href="MK122893" xlink:type="simple">MK122893</ext-link>
                </td><td rowspan="1" colspan="1">
                  <ext-link xmlns:xlink="http://www.w3.org/1999/xlink" ext-link-type="gen" xlink:href="MK122915" xlink:type="simple">MK122915</ext-link>
                </td></tr><tr><td rowspan="1" colspan="1">
                  <italic><tp:taxon-name><tp:taxon-name-part taxon-name-part-type="genus" reg="Marmaronchis">Marmaronchis</tp:taxon-name-part> <tp:taxon-name-part taxon-name-part-type="species" reg="vaigiensis">vaigiensis</tp:taxon-name-part></tp:taxon-name></italic>
                </td><td rowspan="1" colspan="1">1183</td><td rowspan="1" colspan="1">Singapore</td><td rowspan="1" colspan="1">
                  <ext-link xmlns:xlink="http://www.w3.org/1999/xlink" ext-link-type="gen" xlink:href="MK122812" xlink:type="simple">MK122812</ext-link>
                </td><td rowspan="1" colspan="1">
                  <ext-link xmlns:xlink="http://www.w3.org/1999/xlink" ext-link-type="gen" xlink:href="MK122854" xlink:type="simple">MK122854</ext-link>
                </td><td rowspan="1" colspan="1">
                  <ext-link xmlns:xlink="http://www.w3.org/1999/xlink" ext-link-type="gen" xlink:href="MK122877" xlink:type="simple">MK122877</ext-link>
                </td><td rowspan="1" colspan="1">
                  <ext-link xmlns:xlink="http://www.w3.org/1999/xlink" ext-link-type="gen" xlink:href="MK122910" xlink:type="simple">MK122910</ext-link>
                </td></tr><tr><td rowspan="1" colspan="1">
                  <italic><tp:taxon-name><tp:taxon-name-part taxon-name-part-type="genus" reg="Melayonchis">Melayonchis</tp:taxon-name-part> <tp:taxon-name-part taxon-name-part-type="species" reg="aileenae">aileenae</tp:taxon-name-part></tp:taxon-name></italic>
                </td><td rowspan="1" colspan="1">970</td><td rowspan="1" colspan="1">Peninsular Malaysia</td><td rowspan="1" colspan="1">
                  <ext-link xmlns:xlink="http://www.w3.org/1999/xlink" ext-link-type="gen" xlink:href="KX240033" xlink:type="simple">KX240033</ext-link>
                </td><td rowspan="1" colspan="1">
                  <ext-link xmlns:xlink="http://www.w3.org/1999/xlink" ext-link-type="gen" xlink:href="KX240057" xlink:type="simple">KX240057</ext-link>
                </td><td rowspan="1" colspan="1">
                  <ext-link xmlns:xlink="http://www.w3.org/1999/xlink" ext-link-type="gen" xlink:href="MK122902" xlink:type="simple">MK122902</ext-link>
                </td><td rowspan="1" colspan="1">
                  <ext-link xmlns:xlink="http://www.w3.org/1999/xlink" ext-link-type="gen" xlink:href="MK125514" xlink:type="simple">MK125514</ext-link>
                </td></tr><tr><td rowspan="1" colspan="1">
                  <italic><tp:taxon-name><tp:taxon-name-part taxon-name-part-type="genus" reg="Melayonchis">Melayonchis</tp:taxon-name-part> <tp:taxon-name-part taxon-name-part-type="species" reg="eloisae">eloisae</tp:taxon-name-part></tp:taxon-name></italic>
                </td><td rowspan="1" colspan="1">1011</td><td rowspan="1" colspan="1">Singapore</td><td rowspan="1" colspan="1">
                  <ext-link xmlns:xlink="http://www.w3.org/1999/xlink" ext-link-type="gen" xlink:href="KX240026" xlink:type="simple">KX240026</ext-link>
                </td><td rowspan="1" colspan="1">
                  <ext-link xmlns:xlink="http://www.w3.org/1999/xlink" ext-link-type="gen" xlink:href="KX240050" xlink:type="simple">KX240050</ext-link>
                </td><td rowspan="1" colspan="1">
                  <ext-link xmlns:xlink="http://www.w3.org/1999/xlink" ext-link-type="gen" xlink:href="MK122904" xlink:type="simple">MK122904</ext-link>
                </td><td rowspan="1" colspan="1">
                  <ext-link xmlns:xlink="http://www.w3.org/1999/xlink" ext-link-type="gen" xlink:href="MK125515" xlink:type="simple">MK125515</ext-link>
                </td></tr><tr><td rowspan="1" colspan="1"><italic><tp:taxon-name><tp:taxon-name-part taxon-name-part-type="genus" reg="Onchidella">Onchidella</tp:taxon-name-part> <tp:taxon-name-part taxon-name-part-type="species" reg="celtic">celtic</tp:taxon-name-part></tp:taxon-name></italic>a</td><td rowspan="1" colspan="1">5013</td><td rowspan="1" colspan="1">France</td><td rowspan="1" colspan="1">
                  <ext-link xmlns:xlink="http://www.w3.org/1999/xlink" ext-link-type="gen" xlink:href="MG958715" xlink:type="simple">MG958715</ext-link>
                </td><td rowspan="1" colspan="1">
                  <ext-link xmlns:xlink="http://www.w3.org/1999/xlink" ext-link-type="gen" xlink:href="MG958717" xlink:type="simple">MG958717</ext-link>
                </td><td rowspan="1" colspan="1">
                  <ext-link xmlns:xlink="http://www.w3.org/1999/xlink" ext-link-type="gen" xlink:href="MK122906" xlink:type="simple">MK122906</ext-link>
                </td><td rowspan="1" colspan="1">
                  <ext-link xmlns:xlink="http://www.w3.org/1999/xlink" ext-link-type="gen" xlink:href="MK122921" xlink:type="simple">MK122921</ext-link>
                </td></tr><tr><td rowspan="1" colspan="1">
                  <italic><tp:taxon-name><tp:taxon-name-part taxon-name-part-type="genus" reg="Onchidella">Onchidella</tp:taxon-name-part> <tp:taxon-name-part taxon-name-part-type="species" reg="nigricans">nigricans</tp:taxon-name-part></tp:taxon-name></italic>
                </td><td rowspan="1" colspan="1">1524</td><td rowspan="1" colspan="1">New South Wales, Australia</td><td rowspan="1" colspan="1">
                  <ext-link xmlns:xlink="http://www.w3.org/1999/xlink" ext-link-type="gen" xlink:href="MG970878" xlink:type="simple">MG970878</ext-link>
                </td><td rowspan="1" colspan="1">
                  <ext-link xmlns:xlink="http://www.w3.org/1999/xlink" ext-link-type="gen" xlink:href="MG970944" xlink:type="simple">MG970944</ext-link>
                </td><td rowspan="1" colspan="1">
                  <ext-link xmlns:xlink="http://www.w3.org/1999/xlink" ext-link-type="gen" xlink:href="MK122908" xlink:type="simple">MK122908</ext-link>
                </td><td rowspan="1" colspan="1">
                  <ext-link xmlns:xlink="http://www.w3.org/1999/xlink" ext-link-type="gen" xlink:href="MK122923" xlink:type="simple">MK122923</ext-link>
                </td></tr><tr><td rowspan="1" colspan="1">
                  <italic><tp:taxon-name><tp:taxon-name-part taxon-name-part-type="genus" reg="Onchidina">Onchidina</tp:taxon-name-part> <tp:taxon-name-part taxon-name-part-type="species" reg="australis">australis</tp:taxon-name-part></tp:taxon-name></italic>
                </td><td rowspan="1" colspan="1">1523</td><td rowspan="1" colspan="1">New South Wales, Australia</td><td rowspan="1" colspan="1">
                  <ext-link xmlns:xlink="http://www.w3.org/1999/xlink" ext-link-type="gen" xlink:href="KX179548" xlink:type="simple">KX179548</ext-link>
                </td><td rowspan="1" colspan="1">
                  <ext-link xmlns:xlink="http://www.w3.org/1999/xlink" ext-link-type="gen" xlink:href="KX179561" xlink:type="simple">KX179561</ext-link>
                </td><td rowspan="1" colspan="1">
                  <ext-link xmlns:xlink="http://www.w3.org/1999/xlink" ext-link-type="gen" xlink:href="MG958719" xlink:type="simple">MG958719</ext-link>
                </td><td rowspan="1" colspan="1">
                  <ext-link xmlns:xlink="http://www.w3.org/1999/xlink" ext-link-type="gen" xlink:href="MG958887" xlink:type="simple">MG958887</ext-link>
                </td></tr><tr><td rowspan="1" colspan="1">
                  <italic><tp:taxon-name><tp:taxon-name-part taxon-name-part-type="genus" reg="Onchidium">Onchidium</tp:taxon-name-part> <tp:taxon-name-part taxon-name-part-type="species" reg="stuxbergi">stuxbergi</tp:taxon-name-part></tp:taxon-name></italic>
                </td><td rowspan="1" colspan="1">5605</td><td rowspan="1" colspan="1">Vietnam</td><td rowspan="1" colspan="1">
                  <ext-link xmlns:xlink="http://www.w3.org/1999/xlink" ext-link-type="gen" xlink:href="KX179520" xlink:type="simple">KX179520</ext-link>
                </td><td rowspan="1" colspan="1">
                  <ext-link xmlns:xlink="http://www.w3.org/1999/xlink" ext-link-type="gen" xlink:href="KX179537" xlink:type="simple">KX179537</ext-link>
                </td><td rowspan="1" colspan="1">
                  <ext-link xmlns:xlink="http://www.w3.org/1999/xlink" ext-link-type="gen" xlink:href="MG958721" xlink:type="simple">MG958721</ext-link>
                </td><td rowspan="1" colspan="1">
                  <ext-link xmlns:xlink="http://www.w3.org/1999/xlink" ext-link-type="gen" xlink:href="MG958886" xlink:type="simple">MG958886</ext-link>
                </td></tr><tr><td rowspan="1" colspan="1">
                  <italic><tp:taxon-name><tp:taxon-name-part taxon-name-part-type="genus" reg="Onchidium">Onchidium</tp:taxon-name-part> <tp:taxon-name-part taxon-name-part-type="species" reg="typhae">typhae</tp:taxon-name-part></tp:taxon-name></italic>
                </td><td rowspan="1" colspan="1">965</td><td rowspan="1" colspan="1">Peninsular Malaysia</td><td rowspan="1" colspan="1">
                  <ext-link xmlns:xlink="http://www.w3.org/1999/xlink" ext-link-type="gen" xlink:href="KX179509" xlink:type="simple">KX179509</ext-link>
                </td><td rowspan="1" colspan="1">
                  <ext-link xmlns:xlink="http://www.w3.org/1999/xlink" ext-link-type="gen" xlink:href="KX179525" xlink:type="simple">KX179525</ext-link>
                </td><td rowspan="1" colspan="1">
                  <ext-link xmlns:xlink="http://www.w3.org/1999/xlink" ext-link-type="gen" xlink:href="MG958720" xlink:type="simple">MG958720</ext-link>
                </td><td rowspan="1" colspan="1">
                  <ext-link xmlns:xlink="http://www.w3.org/1999/xlink" ext-link-type="gen" xlink:href="MG958885" xlink:type="simple">MG958885</ext-link>
                </td></tr><tr><td rowspan="1" colspan="1">
                  <italic><tp:taxon-name><tp:taxon-name-part taxon-name-part-type="genus" reg="Paromoionchis">Paromoionchis</tp:taxon-name-part> <tp:taxon-name-part taxon-name-part-type="species" reg="daemelii">daemelii</tp:taxon-name-part></tp:taxon-name></italic>
                </td><td rowspan="1" colspan="1">1511</td><td rowspan="1" colspan="1">New South Wales, Australia</td><td rowspan="1" colspan="1">
                  <ext-link xmlns:xlink="http://www.w3.org/1999/xlink" ext-link-type="gen" xlink:href="MH055048" xlink:type="simple">MH055048</ext-link>
                </td><td rowspan="1" colspan="1">
                  <ext-link xmlns:xlink="http://www.w3.org/1999/xlink" ext-link-type="gen" xlink:href="MH055129" xlink:type="simple">MH055129</ext-link>
                </td><td rowspan="1" colspan="1">
                  <ext-link xmlns:xlink="http://www.w3.org/1999/xlink" ext-link-type="gen" xlink:href="MH055241" xlink:type="simple">MH055241</ext-link>
                </td><td rowspan="1" colspan="1">
                  <ext-link xmlns:xlink="http://www.w3.org/1999/xlink" ext-link-type="gen" xlink:href="MH055289" xlink:type="simple">MH055289</ext-link>
                </td></tr><tr><td rowspan="1" colspan="1">
                  <italic><tp:taxon-name><tp:taxon-name-part taxon-name-part-type="genus" reg="Paromoionchis">Paromoionchis</tp:taxon-name-part> <tp:taxon-name-part taxon-name-part-type="species" reg="tumidus">tumidus</tp:taxon-name-part></tp:taxon-name></italic>
                </td><td rowspan="1" colspan="1">1732</td><td rowspan="1" colspan="1">Sumatra, Indonesia</td><td rowspan="1" colspan="1">
                  <ext-link xmlns:xlink="http://www.w3.org/1999/xlink" ext-link-type="gen" xlink:href="MH054951" xlink:type="simple">MH054951</ext-link>
                </td><td rowspan="1" colspan="1">
                  <ext-link xmlns:xlink="http://www.w3.org/1999/xlink" ext-link-type="gen" xlink:href="MH055104" xlink:type="simple">MH055104</ext-link>
                </td><td rowspan="1" colspan="1">
                  <ext-link xmlns:xlink="http://www.w3.org/1999/xlink" ext-link-type="gen" xlink:href="MH055196" xlink:type="simple">MH055196</ext-link>
                </td><td rowspan="1" colspan="1">
                  <ext-link xmlns:xlink="http://www.w3.org/1999/xlink" ext-link-type="gen" xlink:href="MH055268" xlink:type="simple">MH055268</ext-link>
                </td></tr><tr><td rowspan="1" colspan="1"><italic><tp:taxon-name><tp:taxon-name-part taxon-name-part-type="genus" reg="Peronia">Peronia</tp:taxon-name-part></tp:taxon-name></italic> sp.</td><td rowspan="1" colspan="1">696</td><td rowspan="1" colspan="1">Okinawa, Japan</td><td rowspan="1" colspan="1">
                  <ext-link xmlns:xlink="http://www.w3.org/1999/xlink" ext-link-type="gen" xlink:href="HQ660043" xlink:type="simple">HQ660043</ext-link>
                </td><td rowspan="1" colspan="1">
                  <ext-link xmlns:xlink="http://www.w3.org/1999/xlink" ext-link-type="gen" xlink:href="HQ659911" xlink:type="simple">HQ659911</ext-link>
                </td><td rowspan="1" colspan="1">
                  <ext-link xmlns:xlink="http://www.w3.org/1999/xlink" ext-link-type="gen" xlink:href="MG958871" xlink:type="simple">MG958871</ext-link>
                </td><td rowspan="1" colspan="1">
                  <ext-link xmlns:xlink="http://www.w3.org/1999/xlink" ext-link-type="gen" xlink:href="MG958883" xlink:type="simple">MG958883</ext-link>
                </td></tr><tr><td rowspan="1" colspan="1"><italic><tp:taxon-name><tp:taxon-name-part taxon-name-part-type="genus" reg="Peronia">Peronia</tp:taxon-name-part></tp:taxon-name></italic> sp.</td><td rowspan="1" colspan="1">706</td><td rowspan="1" colspan="1">Hawaii, USA</td><td rowspan="1" colspan="1">
                  <ext-link xmlns:xlink="http://www.w3.org/1999/xlink" ext-link-type="gen" xlink:href="HQ660038" xlink:type="simple">HQ660038</ext-link>
                </td><td rowspan="1" colspan="1">
                  <ext-link xmlns:xlink="http://www.w3.org/1999/xlink" ext-link-type="gen" xlink:href="HQ659906" xlink:type="simple">HQ659906</ext-link>
                </td><td rowspan="1" colspan="1">
                  <ext-link xmlns:xlink="http://www.w3.org/1999/xlink" ext-link-type="gen" xlink:href="MG958722" xlink:type="simple">MG958722</ext-link>
                </td><td rowspan="1" colspan="1">
                  <ext-link xmlns:xlink="http://www.w3.org/1999/xlink" ext-link-type="gen" xlink:href="MG958884" xlink:type="simple">MG958884</ext-link>
                </td></tr><tr><td rowspan="1" colspan="1">
                  <italic><tp:taxon-name><tp:taxon-name-part taxon-name-part-type="genus" reg="Peronina">Peronina</tp:taxon-name-part> <tp:taxon-name-part taxon-name-part-type="species" reg="tenera">tenera</tp:taxon-name-part></tp:taxon-name></italic>
                </td><td rowspan="1" colspan="1">960</td><td rowspan="1" colspan="1">Peninsular Malaysia</td><td rowspan="1" colspan="1">
                  <ext-link xmlns:xlink="http://www.w3.org/1999/xlink" ext-link-type="gen" xlink:href="MG958740" xlink:type="simple">MG958740</ext-link>
                </td><td rowspan="1" colspan="1">
                  <ext-link xmlns:xlink="http://www.w3.org/1999/xlink" ext-link-type="gen" xlink:href="MG958796" xlink:type="simple">MG958796</ext-link>
                </td><td rowspan="1" colspan="1">
                  <ext-link xmlns:xlink="http://www.w3.org/1999/xlink" ext-link-type="gen" xlink:href="MG958840" xlink:type="simple">MG958840</ext-link>
                </td><td rowspan="1" colspan="1">
                  <ext-link xmlns:xlink="http://www.w3.org/1999/xlink" ext-link-type="gen" xlink:href="MG958874" xlink:type="simple">MG958874</ext-link>
                </td></tr><tr><td rowspan="1" colspan="1">
                  <italic><tp:taxon-name><tp:taxon-name-part taxon-name-part-type="genus" reg="Peronina">Peronina</tp:taxon-name-part> <tp:taxon-name-part taxon-name-part-type="species" reg="zulfigari">zulfigari</tp:taxon-name-part></tp:taxon-name></italic>
                </td><td rowspan="1" colspan="1">6005</td><td rowspan="1" colspan="1">Peninsular Malaysia</td><td rowspan="1" colspan="1">
                  <ext-link xmlns:xlink="http://www.w3.org/1999/xlink" ext-link-type="gen" xlink:href="MG958775" xlink:type="simple">MG958775</ext-link>
                </td><td rowspan="1" colspan="1">
                  <ext-link xmlns:xlink="http://www.w3.org/1999/xlink" ext-link-type="gen" xlink:href="MG958831" xlink:type="simple">MG958831</ext-link>
                </td><td rowspan="1" colspan="1">
                  <ext-link xmlns:xlink="http://www.w3.org/1999/xlink" ext-link-type="gen" xlink:href="MG958867" xlink:type="simple">MG958867</ext-link>
                </td><td rowspan="1" colspan="1">
                  <ext-link xmlns:xlink="http://www.w3.org/1999/xlink" ext-link-type="gen" xlink:href="MG958882" xlink:type="simple">MG958882</ext-link>
                </td></tr><tr><td rowspan="1" colspan="1">
                  <italic><tp:taxon-name><tp:taxon-name-part taxon-name-part-type="genus" reg="Platevindex">Platevindex</tp:taxon-name-part> <tp:taxon-name-part taxon-name-part-type="species" reg="luteus">luteus</tp:taxon-name-part></tp:taxon-name></italic>
                </td><td rowspan="1" colspan="1">1001</td><td rowspan="1" colspan="1">Singapore</td><td rowspan="1" colspan="1">
                  <ext-link xmlns:xlink="http://www.w3.org/1999/xlink" ext-link-type="gen" xlink:href="MG958714" xlink:type="simple">MG958714</ext-link>
                </td><td rowspan="1" colspan="1">
                  <ext-link xmlns:xlink="http://www.w3.org/1999/xlink" ext-link-type="gen" xlink:href="MG958716" xlink:type="simple">MG958716</ext-link>
                </td><td rowspan="1" colspan="1">
                  <ext-link xmlns:xlink="http://www.w3.org/1999/xlink" ext-link-type="gen" xlink:href="MG958718" xlink:type="simple">MG958718</ext-link>
                </td><td rowspan="1" colspan="1">
                  <ext-link xmlns:xlink="http://www.w3.org/1999/xlink" ext-link-type="gen" xlink:href="MG958888" xlink:type="simple">MG958888</ext-link>
                </td></tr><tr><td rowspan="1" colspan="1">
                  <italic><tp:taxon-name><tp:taxon-name-part taxon-name-part-type="genus" reg="Wallaconchis">Wallaconchis</tp:taxon-name-part> <tp:taxon-name-part taxon-name-part-type="species" reg="ater">ater</tp:taxon-name-part></tp:taxon-name></italic>
                </td><td rowspan="1" colspan="1">5121</td><td rowspan="1" colspan="1">Halmahera, Indonesia</td><td rowspan="1" colspan="1">
                  <ext-link xmlns:xlink="http://www.w3.org/1999/xlink" ext-link-type="gen" xlink:href="MG970820" xlink:type="simple">MG970820</ext-link>
                </td><td rowspan="1" colspan="1">
                  <ext-link xmlns:xlink="http://www.w3.org/1999/xlink" ext-link-type="gen" xlink:href="MG970911" xlink:type="simple">MG970911</ext-link>
                </td><td rowspan="1" colspan="1">
                  <ext-link xmlns:xlink="http://www.w3.org/1999/xlink" ext-link-type="gen" xlink:href="MG971134" xlink:type="simple">MG971134</ext-link>
                </td><td rowspan="1" colspan="1">
                  <ext-link xmlns:xlink="http://www.w3.org/1999/xlink" ext-link-type="gen" xlink:href="MG971186" xlink:type="simple">MG971186</ext-link>
                </td></tr><tr><td rowspan="1" colspan="1">
                  <italic><tp:taxon-name><tp:taxon-name-part taxon-name-part-type="genus" reg="Wallaconchis">Wallaconchis</tp:taxon-name-part> <tp:taxon-name-part taxon-name-part-type="species" reg="sinanui">sinanui</tp:taxon-name-part></tp:taxon-name></italic>
                </td><td rowspan="1" colspan="1">2740</td><td rowspan="1" colspan="1">Ambon, Indonesia</td><td rowspan="1" colspan="1">
                  <ext-link xmlns:xlink="http://www.w3.org/1999/xlink" ext-link-type="gen" xlink:href="MG970713" xlink:type="simple">MG970713</ext-link>
                </td><td rowspan="1" colspan="1">
                  <ext-link xmlns:xlink="http://www.w3.org/1999/xlink" ext-link-type="gen" xlink:href="MG970881" xlink:type="simple">MG970881</ext-link>
                </td><td rowspan="1" colspan="1">
                  <ext-link xmlns:xlink="http://www.w3.org/1999/xlink" ext-link-type="gen" xlink:href="MG971093" xlink:type="simple">MG971093</ext-link>
                </td><td rowspan="1" colspan="1">
                  <ext-link xmlns:xlink="http://www.w3.org/1999/xlink" ext-link-type="gen" xlink:href="MG971161" xlink:type="simple">MG971161</ext-link>
                </td></tr><tr><td rowspan="23" colspan="1">
                  <bold><italic><tp:taxon-name><tp:taxon-name-part taxon-name-part-type="genus" reg="Laspionchis">L.</tp:taxon-name-part> <tp:taxon-name-part taxon-name-part-type="species" reg="boucheti">boucheti</tp:taxon-name-part></tp:taxon-name></italic></bold>
                </td><td rowspan="1" colspan="1">1004</td><td rowspan="1" colspan="1">Singapore</td><td rowspan="1" colspan="1">
                  <ext-link xmlns:xlink="http://www.w3.org/1999/xlink" ext-link-type="gen" xlink:href="MH619242" xlink:type="simple">MH619242</ext-link>
                </td><td rowspan="1" colspan="1">
                  <ext-link xmlns:xlink="http://www.w3.org/1999/xlink" ext-link-type="gen" xlink:href="MH619303" xlink:type="simple">MH619303</ext-link>
                </td><td rowspan="1" colspan="1"/><td rowspan="1" colspan="1"/></tr><tr><td rowspan="1" colspan="1">1005</td><td rowspan="1" colspan="1">Singapore</td><td rowspan="1" colspan="1">
                  <ext-link xmlns:xlink="http://www.w3.org/1999/xlink" ext-link-type="gen" xlink:href="MH619243" xlink:type="simple">MH619243</ext-link>
                </td><td rowspan="1" colspan="1">
                  <ext-link xmlns:xlink="http://www.w3.org/1999/xlink" ext-link-type="gen" xlink:href="MH619304" xlink:type="simple">MH619304</ext-link>
                </td><td rowspan="1" colspan="1">
                  <ext-link xmlns:xlink="http://www.w3.org/1999/xlink" ext-link-type="gen" xlink:href="MH619364" xlink:type="simple">MH619364</ext-link>
                </td><td rowspan="1" colspan="1">
                  <ext-link xmlns:xlink="http://www.w3.org/1999/xlink" ext-link-type="gen" xlink:href="MH619413" xlink:type="simple">MH619413</ext-link>
                </td></tr><tr><td rowspan="1" colspan="1">1037</td><td rowspan="1" colspan="1">Brunei Darussalam</td><td rowspan="1" colspan="1">
                  <ext-link xmlns:xlink="http://www.w3.org/1999/xlink" ext-link-type="gen" xlink:href="MH619244" xlink:type="simple">MH619244</ext-link>
                </td><td rowspan="1" colspan="1">
                  <ext-link xmlns:xlink="http://www.w3.org/1999/xlink" ext-link-type="gen" xlink:href="MH619305" xlink:type="simple">MH619305</ext-link>
                </td><td rowspan="1" colspan="1">
                  <ext-link xmlns:xlink="http://www.w3.org/1999/xlink" ext-link-type="gen" xlink:href="MH619365" xlink:type="simple">MH619365</ext-link>
                </td><td rowspan="1" colspan="1"/></tr><tr><td rowspan="1" colspan="1">1038</td><td rowspan="1" colspan="1">Brunei Darussalam</td><td rowspan="1" colspan="1">
                  <ext-link xmlns:xlink="http://www.w3.org/1999/xlink" ext-link-type="gen" xlink:href="MH619245" xlink:type="simple">MH619245</ext-link>
                </td><td rowspan="1" colspan="1">
                  <ext-link xmlns:xlink="http://www.w3.org/1999/xlink" ext-link-type="gen" xlink:href="MH619306" xlink:type="simple">MH619306</ext-link>
                </td><td rowspan="1" colspan="1">
                  <ext-link xmlns:xlink="http://www.w3.org/1999/xlink" ext-link-type="gen" xlink:href="MH619366" xlink:type="simple">MH619366</ext-link>
                </td><td rowspan="1" colspan="1">
                  <ext-link xmlns:xlink="http://www.w3.org/1999/xlink" ext-link-type="gen" xlink:href="MH619414" xlink:type="simple">MH619414</ext-link>
                </td></tr><tr><td rowspan="1" colspan="1">1679</td><td rowspan="1" colspan="1">Northern Territory, Australia</td><td rowspan="1" colspan="1">
                  <ext-link xmlns:xlink="http://www.w3.org/1999/xlink" ext-link-type="gen" xlink:href="MH619246" xlink:type="simple">MH619246</ext-link>
                </td><td rowspan="1" colspan="1">
                  <ext-link xmlns:xlink="http://www.w3.org/1999/xlink" ext-link-type="gen" xlink:href="MH619307" xlink:type="simple">MH619307</ext-link>
                </td><td rowspan="1" colspan="1"/><td rowspan="1" colspan="1"/></tr><tr><td rowspan="1" colspan="1">1681</td><td rowspan="1" colspan="1">Northern Territory, Australia</td><td rowspan="1" colspan="1">
                  <ext-link xmlns:xlink="http://www.w3.org/1999/xlink" ext-link-type="gen" xlink:href="MH619247" xlink:type="simple">MH619247</ext-link>
                </td><td rowspan="1" colspan="1">
                  <ext-link xmlns:xlink="http://www.w3.org/1999/xlink" ext-link-type="gen" xlink:href="MH619308" xlink:type="simple">MH619308</ext-link>
                </td><td rowspan="1" colspan="1">
                  <ext-link xmlns:xlink="http://www.w3.org/1999/xlink" ext-link-type="gen" xlink:href="MH619368" xlink:type="simple">MH619368</ext-link>
                </td><td rowspan="1" colspan="1">
                  <ext-link xmlns:xlink="http://www.w3.org/1999/xlink" ext-link-type="gen" xlink:href="MH619416" xlink:type="simple">MH619416</ext-link>
                </td></tr><tr><td rowspan="1" colspan="1">1685</td><td rowspan="1" colspan="1">Northern Territory, Australia</td><td rowspan="1" colspan="1">
                  <ext-link xmlns:xlink="http://www.w3.org/1999/xlink" ext-link-type="gen" xlink:href="MH619248" xlink:type="simple">MH619248</ext-link>
                </td><td rowspan="1" colspan="1">
                  <ext-link xmlns:xlink="http://www.w3.org/1999/xlink" ext-link-type="gen" xlink:href="MH619309" xlink:type="simple">MH619309</ext-link>
                </td><td rowspan="1" colspan="1"/><td rowspan="1" colspan="1"/></tr><tr><td rowspan="1" colspan="1">1688 H</td><td rowspan="1" colspan="1">Northern Territory, Australia</td><td rowspan="1" colspan="1">
                  <ext-link xmlns:xlink="http://www.w3.org/1999/xlink" ext-link-type="gen" xlink:href="MH619249" xlink:type="simple">MH619249</ext-link>
                </td><td rowspan="1" colspan="1">
                  <ext-link xmlns:xlink="http://www.w3.org/1999/xlink" ext-link-type="gen" xlink:href="MH619310" xlink:type="simple">MH619310</ext-link>
                </td><td rowspan="1" colspan="1"/><td rowspan="1" colspan="1"/></tr><tr><td rowspan="1" colspan="1">1729</td><td rowspan="1" colspan="1">Sumatra, Indonesia</td><td rowspan="1" colspan="1">
                  <ext-link xmlns:xlink="http://www.w3.org/1999/xlink" ext-link-type="gen" xlink:href="MH619250" xlink:type="simple">MH619250</ext-link>
                </td><td rowspan="1" colspan="1">
                  <ext-link xmlns:xlink="http://www.w3.org/1999/xlink" ext-link-type="gen" xlink:href="MH619311" xlink:type="simple">MH619311</ext-link>
                </td><td rowspan="1" colspan="1">
                  <ext-link xmlns:xlink="http://www.w3.org/1999/xlink" ext-link-type="gen" xlink:href="MH619369" xlink:type="simple">MH619369</ext-link>
                </td><td rowspan="1" colspan="1"/></tr><tr><td rowspan="1" colspan="1">2559</td><td rowspan="1" colspan="1">Queensland, Australia</td><td rowspan="1" colspan="1">
                  <ext-link xmlns:xlink="http://www.w3.org/1999/xlink" ext-link-type="gen" xlink:href="MH619251" xlink:type="simple">MH619251</ext-link>
                </td><td rowspan="1" colspan="1">
                  <ext-link xmlns:xlink="http://www.w3.org/1999/xlink" ext-link-type="gen" xlink:href="MH619312" xlink:type="simple">MH619312</ext-link>
                </td><td rowspan="1" colspan="1">
                  <ext-link xmlns:xlink="http://www.w3.org/1999/xlink" ext-link-type="gen" xlink:href="MH619370" xlink:type="simple">MH619370</ext-link>
                </td><td rowspan="1" colspan="1"/></tr><tr><td rowspan="1" colspan="1">2578</td><td rowspan="1" colspan="1">Queensland, Australia</td><td rowspan="1" colspan="1">
                  <ext-link xmlns:xlink="http://www.w3.org/1999/xlink" ext-link-type="gen" xlink:href="MH619252" xlink:type="simple">MH619252</ext-link>
                </td><td rowspan="1" colspan="1">
                  <ext-link xmlns:xlink="http://www.w3.org/1999/xlink" ext-link-type="gen" xlink:href="MH619313" xlink:type="simple">MH619313</ext-link>
                </td><td rowspan="1" colspan="1">
                  <ext-link xmlns:xlink="http://www.w3.org/1999/xlink" ext-link-type="gen" xlink:href="MH619371" xlink:type="simple">MH619371</ext-link>
                </td><td rowspan="1" colspan="1"/></tr><tr><td rowspan="1" colspan="1">2593</td><td rowspan="1" colspan="1">Queensland, Australia</td><td rowspan="1" colspan="1">
                  <ext-link xmlns:xlink="http://www.w3.org/1999/xlink" ext-link-type="gen" xlink:href="MH619253" xlink:type="simple">MH619253</ext-link>
                </td><td rowspan="1" colspan="1">
                  <ext-link xmlns:xlink="http://www.w3.org/1999/xlink" ext-link-type="gen" xlink:href="MH619314" xlink:type="simple">MH619314</ext-link>
                </td><td rowspan="1" colspan="1">
                  <ext-link xmlns:xlink="http://www.w3.org/1999/xlink" ext-link-type="gen" xlink:href="MH619372" xlink:type="simple">MH619372</ext-link>
                </td><td rowspan="1" colspan="1"/></tr><tr><td rowspan="1" colspan="1">2604</td><td rowspan="1" colspan="1">Queensland, Australia</td><td rowspan="1" colspan="1">
                  <ext-link xmlns:xlink="http://www.w3.org/1999/xlink" ext-link-type="gen" xlink:href="MH619254" xlink:type="simple">MH619254</ext-link>
                </td><td rowspan="1" colspan="1">
                  <ext-link xmlns:xlink="http://www.w3.org/1999/xlink" ext-link-type="gen" xlink:href="MH619315" xlink:type="simple">MH619315</ext-link>
                </td><td rowspan="1" colspan="1">
                  <ext-link xmlns:xlink="http://www.w3.org/1999/xlink" ext-link-type="gen" xlink:href="MH619373" xlink:type="simple">MH619373</ext-link>
                </td><td rowspan="1" colspan="1">
                  <ext-link xmlns:xlink="http://www.w3.org/1999/xlink" ext-link-type="gen" xlink:href="MH619417" xlink:type="simple">MH619417</ext-link>
                </td></tr><tr><td rowspan="1" colspan="1">2609</td><td rowspan="1" colspan="1">Queensland, Australia</td><td rowspan="1" colspan="1">
                  <ext-link xmlns:xlink="http://www.w3.org/1999/xlink" ext-link-type="gen" xlink:href="MH619255" xlink:type="simple">MH619255</ext-link>
                </td><td rowspan="1" colspan="1">
                  <ext-link xmlns:xlink="http://www.w3.org/1999/xlink" ext-link-type="gen" xlink:href="MH619316" xlink:type="simple">MH619316</ext-link>
                </td><td rowspan="1" colspan="1">
                  <ext-link xmlns:xlink="http://www.w3.org/1999/xlink" ext-link-type="gen" xlink:href="MH619374" xlink:type="simple">MH619374</ext-link>
                </td><td rowspan="1" colspan="1">
                  <ext-link xmlns:xlink="http://www.w3.org/1999/xlink" ext-link-type="gen" xlink:href="MH619418" xlink:type="simple">MH619418</ext-link>
                </td></tr><tr><td rowspan="1" colspan="1">2612</td><td rowspan="1" colspan="1">Queensland, Australia</td><td rowspan="1" colspan="1">
                  <ext-link xmlns:xlink="http://www.w3.org/1999/xlink" ext-link-type="gen" xlink:href="MH619256" xlink:type="simple">MH619256</ext-link>
                </td><td rowspan="1" colspan="1">
                  <ext-link xmlns:xlink="http://www.w3.org/1999/xlink" ext-link-type="gen" xlink:href="MH619317" xlink:type="simple">MH619317</ext-link>
                </td><td rowspan="1" colspan="1">
                  <ext-link xmlns:xlink="http://www.w3.org/1999/xlink" ext-link-type="gen" xlink:href="MH619375" xlink:type="simple">MH619375</ext-link>
                </td><td rowspan="1" colspan="1"/></tr><tr><td rowspan="1" colspan="1">2692</td><td rowspan="1" colspan="1">Queensland, Australia</td><td rowspan="1" colspan="1">
                  <ext-link xmlns:xlink="http://www.w3.org/1999/xlink" ext-link-type="gen" xlink:href="MH619257" xlink:type="simple">MH619257</ext-link>
                </td><td rowspan="1" colspan="1">
                  <ext-link xmlns:xlink="http://www.w3.org/1999/xlink" ext-link-type="gen" xlink:href="MH619318" xlink:type="simple">MH619318</ext-link>
                </td><td rowspan="1" colspan="1">
                  <ext-link xmlns:xlink="http://www.w3.org/1999/xlink" ext-link-type="gen" xlink:href="MH619376" xlink:type="simple">MH619376</ext-link>
                </td><td rowspan="1" colspan="1">
                  <ext-link xmlns:xlink="http://www.w3.org/1999/xlink" ext-link-type="gen" xlink:href="MH619419" xlink:type="simple">MH619419</ext-link>
                </td></tr><tr><td rowspan="1" colspan="1">2693</td><td rowspan="1" colspan="1">Queensland, Australia</td><td rowspan="1" colspan="1">
                  <ext-link xmlns:xlink="http://www.w3.org/1999/xlink" ext-link-type="gen" xlink:href="MH619258" xlink:type="simple">MH619258</ext-link>
                </td><td rowspan="1" colspan="1">
                  <ext-link xmlns:xlink="http://www.w3.org/1999/xlink" ext-link-type="gen" xlink:href="MH619319" xlink:type="simple">MH619319</ext-link>
                </td><td rowspan="1" colspan="1"/><td rowspan="1" colspan="1"/></tr><tr><td rowspan="1" colspan="1">3615</td><td rowspan="1" colspan="1">Bohol, Philippines</td><td rowspan="1" colspan="1">
                  <ext-link xmlns:xlink="http://www.w3.org/1999/xlink" ext-link-type="gen" xlink:href="MH619259" xlink:type="simple">MH619259</ext-link>
                </td><td rowspan="1" colspan="1">
                  <ext-link xmlns:xlink="http://www.w3.org/1999/xlink" ext-link-type="gen" xlink:href="MH619320" xlink:type="simple">MH619320</ext-link>
                </td><td rowspan="1" colspan="1">
                  <ext-link xmlns:xlink="http://www.w3.org/1999/xlink" ext-link-type="gen" xlink:href="MH619377" xlink:type="simple">MH619377</ext-link>
                </td><td rowspan="1" colspan="1">
                  <ext-link xmlns:xlink="http://www.w3.org/1999/xlink" ext-link-type="gen" xlink:href="MH619420" xlink:type="simple">MH619420</ext-link>
                </td></tr><tr><td rowspan="1" colspan="1">914</td><td rowspan="1" colspan="1">Peninsular Malaysia</td><td rowspan="1" colspan="1">
                  <ext-link xmlns:xlink="http://www.w3.org/1999/xlink" ext-link-type="gen" xlink:href="MH619260" xlink:type="simple">MH619260</ext-link>
                </td><td rowspan="1" colspan="1">
                  <ext-link xmlns:xlink="http://www.w3.org/1999/xlink" ext-link-type="gen" xlink:href="MH619321" xlink:type="simple">MH619321</ext-link>
                </td><td rowspan="1" colspan="1">
                  <ext-link xmlns:xlink="http://www.w3.org/1999/xlink" ext-link-type="gen" xlink:href="MH619378" xlink:type="simple">MH619378</ext-link>
                </td><td rowspan="1" colspan="1">
                  <ext-link xmlns:xlink="http://www.w3.org/1999/xlink" ext-link-type="gen" xlink:href="MH619421" xlink:type="simple">MH619421</ext-link>
                </td></tr><tr><td rowspan="1" colspan="1">915</td><td rowspan="1" colspan="1">Peninsular Malaysia</td><td rowspan="1" colspan="1">
                  <ext-link xmlns:xlink="http://www.w3.org/1999/xlink" ext-link-type="gen" xlink:href="MH619261" xlink:type="simple">MH619261</ext-link>
                </td><td rowspan="1" colspan="1">
                  <ext-link xmlns:xlink="http://www.w3.org/1999/xlink" ext-link-type="gen" xlink:href="MH619322" xlink:type="simple">MH619322</ext-link>
                </td><td rowspan="1" colspan="1">
                  <ext-link xmlns:xlink="http://www.w3.org/1999/xlink" ext-link-type="gen" xlink:href="MH619379" xlink:type="simple">MH619379</ext-link>
                </td><td rowspan="1" colspan="1"/></tr><tr><td rowspan="1" colspan="1">5520</td><td rowspan="1" colspan="1">Peninsular Malaysia</td><td rowspan="1" colspan="1">
                  <ext-link xmlns:xlink="http://www.w3.org/1999/xlink" ext-link-type="gen" xlink:href="MH619262" xlink:type="simple">MH619262</ext-link>
                </td><td rowspan="1" colspan="1">
                  <ext-link xmlns:xlink="http://www.w3.org/1999/xlink" ext-link-type="gen" xlink:href="MH619323" xlink:type="simple">MH619323</ext-link>
                </td><td rowspan="1" colspan="1">
                  <ext-link xmlns:xlink="http://www.w3.org/1999/xlink" ext-link-type="gen" xlink:href="MH619380" xlink:type="simple">MH619380</ext-link>
                </td><td rowspan="1" colspan="1"/></tr><tr><td rowspan="1" colspan="1">5609</td><td rowspan="1" colspan="1">Vietnam</td><td rowspan="1" colspan="1">
                  <ext-link xmlns:xlink="http://www.w3.org/1999/xlink" ext-link-type="gen" xlink:href="MH619263" xlink:type="simple">MH619263</ext-link>
                </td><td rowspan="1" colspan="1">
                  <ext-link xmlns:xlink="http://www.w3.org/1999/xlink" ext-link-type="gen" xlink:href="MH619324" xlink:type="simple">MH619324</ext-link>
                </td><td rowspan="1" colspan="1">
                  <ext-link xmlns:xlink="http://www.w3.org/1999/xlink" ext-link-type="gen" xlink:href="MH619381" xlink:type="simple">MH619381</ext-link>
                </td><td rowspan="1" colspan="1"/></tr><tr><td rowspan="1" colspan="1">5610</td><td rowspan="1" colspan="1">Vietnam</td><td rowspan="1" colspan="1">
                  <ext-link xmlns:xlink="http://www.w3.org/1999/xlink" ext-link-type="gen" xlink:href="MH619264" xlink:type="simple">MH619264</ext-link>
                </td><td rowspan="1" colspan="1">
                  <ext-link xmlns:xlink="http://www.w3.org/1999/xlink" ext-link-type="gen" xlink:href="MH619325" xlink:type="simple">MH619325</ext-link>
                </td><td rowspan="1" colspan="1">
                  <ext-link xmlns:xlink="http://www.w3.org/1999/xlink" ext-link-type="gen" xlink:href="MH619382" xlink:type="simple">MH619382</ext-link>
                </td><td rowspan="1" colspan="1">
                  <ext-link xmlns:xlink="http://www.w3.org/1999/xlink" ext-link-type="gen" xlink:href="MH619422" xlink:type="simple">MH619422</ext-link>
                </td></tr><tr><td rowspan="13" colspan="1">
                  <bold><italic><tp:taxon-name><tp:taxon-name-part taxon-name-part-type="genus" reg="Laspionchis">L.</tp:taxon-name-part> <tp:taxon-name-part taxon-name-part-type="species" reg="bourkei">bourkei</tp:taxon-name-part> <tp:taxon-name-part taxon-name-part-type="subspecies" reg="bourkei">bourkei</tp:taxon-name-part></tp:taxon-name></italic></bold>
                </td><td rowspan="1" colspan="1">1656</td><td rowspan="1" colspan="1">Northern Territory, Australia</td><td rowspan="1" colspan="1">
                  <ext-link xmlns:xlink="http://www.w3.org/1999/xlink" ext-link-type="gen" xlink:href="MH619290" xlink:type="simple">MH619290</ext-link>
                </td><td rowspan="1" colspan="1">
                  <ext-link xmlns:xlink="http://www.w3.org/1999/xlink" ext-link-type="gen" xlink:href="MH619351" xlink:type="simple">MH619351</ext-link>
                </td><td rowspan="1" colspan="1"/><td rowspan="1" colspan="1"/></tr><tr><td rowspan="1" colspan="1">1616</td><td rowspan="1" colspan="1">Northern Territory, Australia</td><td rowspan="1" colspan="1">
                  <ext-link xmlns:xlink="http://www.w3.org/1999/xlink" ext-link-type="gen" xlink:href="MH619291" xlink:type="simple">MH619291</ext-link>
                </td><td rowspan="1" colspan="1">
                  <ext-link xmlns:xlink="http://www.w3.org/1999/xlink" ext-link-type="gen" xlink:href="MH619352" xlink:type="simple">MH619352</ext-link>
                </td><td rowspan="1" colspan="1">
                  <ext-link xmlns:xlink="http://www.w3.org/1999/xlink" ext-link-type="gen" xlink:href="MH619402" xlink:type="simple">MH619402</ext-link>
                </td><td rowspan="1" colspan="1">
                  <ext-link xmlns:xlink="http://www.w3.org/1999/xlink" ext-link-type="gen" xlink:href="MH619432" xlink:type="simple">MH619432</ext-link>
                </td></tr><tr><td rowspan="1" colspan="1">1617</td><td rowspan="1" colspan="1">Northern Territory, Australia</td><td rowspan="1" colspan="1">
                  <ext-link xmlns:xlink="http://www.w3.org/1999/xlink" ext-link-type="gen" xlink:href="MH619292" xlink:type="simple">MH619292</ext-link>
                </td><td rowspan="1" colspan="1">
                  <ext-link xmlns:xlink="http://www.w3.org/1999/xlink" ext-link-type="gen" xlink:href="MH619353" xlink:type="simple">MH619353</ext-link>
                </td><td rowspan="1" colspan="1">
                  <ext-link xmlns:xlink="http://www.w3.org/1999/xlink" ext-link-type="gen" xlink:href="MH619403" xlink:type="simple">MH619403</ext-link>
                </td><td rowspan="1" colspan="1"/></tr><tr><td rowspan="1" colspan="1">1618</td><td rowspan="1" colspan="1">Northern Territory, Australia</td><td rowspan="1" colspan="1">
                  <ext-link xmlns:xlink="http://www.w3.org/1999/xlink" ext-link-type="gen" xlink:href="MH619293" xlink:type="simple">MH619293</ext-link>
                </td><td rowspan="1" colspan="1">
                  <ext-link xmlns:xlink="http://www.w3.org/1999/xlink" ext-link-type="gen" xlink:href="MH619354" xlink:type="simple">MH619354</ext-link>
                </td><td rowspan="1" colspan="1"/><td rowspan="1" colspan="1"/></tr><tr><td rowspan="1" colspan="1">1621</td><td rowspan="1" colspan="1">Northern Territory, Australia</td><td rowspan="1" colspan="1">
                  <ext-link xmlns:xlink="http://www.w3.org/1999/xlink" ext-link-type="gen" xlink:href="MH619294" xlink:type="simple">MH619294</ext-link>
                </td><td rowspan="1" colspan="1">
                  <ext-link xmlns:xlink="http://www.w3.org/1999/xlink" ext-link-type="gen" xlink:href="MH619355" xlink:type="simple">MH619355</ext-link>
                </td><td rowspan="1" colspan="1">
                  <ext-link xmlns:xlink="http://www.w3.org/1999/xlink" ext-link-type="gen" xlink:href="MH619404" xlink:type="simple">MH619404</ext-link>
                </td><td rowspan="1" colspan="1"/></tr><tr><td rowspan="1" colspan="1">1652</td><td rowspan="1" colspan="1">Northern Territory, Australia</td><td rowspan="1" colspan="1">
                  <ext-link xmlns:xlink="http://www.w3.org/1999/xlink" ext-link-type="gen" xlink:href="MH619295" xlink:type="simple">MH619295</ext-link>
                </td><td rowspan="1" colspan="1">
                  <ext-link xmlns:xlink="http://www.w3.org/1999/xlink" ext-link-type="gen" xlink:href="MH619356" xlink:type="simple">MH619356</ext-link>
                </td><td rowspan="1" colspan="1">
                  <ext-link xmlns:xlink="http://www.w3.org/1999/xlink" ext-link-type="gen" xlink:href="MH619405" xlink:type="simple">MH619405</ext-link>
                </td><td rowspan="1" colspan="1"/></tr><tr><td rowspan="1" colspan="1">1657 H</td><td rowspan="1" colspan="1">Northern Territory, Australia</td><td rowspan="1" colspan="1">
                  <ext-link xmlns:xlink="http://www.w3.org/1999/xlink" ext-link-type="gen" xlink:href="MH619296" xlink:type="simple">MH619296</ext-link>
                </td><td rowspan="1" colspan="1">
                  <ext-link xmlns:xlink="http://www.w3.org/1999/xlink" ext-link-type="gen" xlink:href="MH619357" xlink:type="simple">MH619357</ext-link>
                </td><td rowspan="1" colspan="1">
                  <ext-link xmlns:xlink="http://www.w3.org/1999/xlink" ext-link-type="gen" xlink:href="MH619406" xlink:type="simple">MH619406</ext-link>
                </td><td rowspan="1" colspan="1"/></tr><tr><td rowspan="1" colspan="1">1659</td><td rowspan="1" colspan="1">Northern Territory, Australia</td><td rowspan="1" colspan="1">
                  <ext-link xmlns:xlink="http://www.w3.org/1999/xlink" ext-link-type="gen" xlink:href="MH619297" xlink:type="simple">MH619297</ext-link>
                </td><td rowspan="1" colspan="1">
                  <ext-link xmlns:xlink="http://www.w3.org/1999/xlink" ext-link-type="gen" xlink:href="MH619358" xlink:type="simple">MH619358</ext-link>
                </td><td rowspan="1" colspan="1">
                  <ext-link xmlns:xlink="http://www.w3.org/1999/xlink" ext-link-type="gen" xlink:href="MH619407" xlink:type="simple">MH619407</ext-link>
                </td><td rowspan="1" colspan="1"/></tr><tr><td rowspan="1" colspan="1">1666</td><td rowspan="1" colspan="1">Northern Territory, Australia</td><td rowspan="1" colspan="1">
                  <ext-link xmlns:xlink="http://www.w3.org/1999/xlink" ext-link-type="gen" xlink:href="MH619298" xlink:type="simple">MH619298</ext-link>
                </td><td rowspan="1" colspan="1">
                  <ext-link xmlns:xlink="http://www.w3.org/1999/xlink" ext-link-type="gen" xlink:href="MH619359" xlink:type="simple">MH619359</ext-link>
                </td><td rowspan="1" colspan="1">
                  <ext-link xmlns:xlink="http://www.w3.org/1999/xlink" ext-link-type="gen" xlink:href="MH619408" xlink:type="simple">MH619408</ext-link>
                </td><td rowspan="1" colspan="1"/></tr><tr><td rowspan="1" colspan="1">1673</td><td rowspan="1" colspan="1">Northern Territory, Australia</td><td rowspan="1" colspan="1">
                  <ext-link xmlns:xlink="http://www.w3.org/1999/xlink" ext-link-type="gen" xlink:href="MH619299" xlink:type="simple">MH619299</ext-link>
                </td><td rowspan="1" colspan="1">
                  <ext-link xmlns:xlink="http://www.w3.org/1999/xlink" ext-link-type="gen" xlink:href="MH619360" xlink:type="simple">MH619360</ext-link>
                </td><td rowspan="1" colspan="1">
                  <ext-link xmlns:xlink="http://www.w3.org/1999/xlink" ext-link-type="gen" xlink:href="MH619409" xlink:type="simple">MH619409</ext-link>
                </td><td rowspan="1" colspan="1">
                  <ext-link xmlns:xlink="http://www.w3.org/1999/xlink" ext-link-type="gen" xlink:href="MH619434" xlink:type="simple">MH619434</ext-link>
                </td></tr><tr><td rowspan="1" colspan="1">1692</td><td rowspan="1" colspan="1">Northern Territory, Australia</td><td rowspan="1" colspan="1">
                  <ext-link xmlns:xlink="http://www.w3.org/1999/xlink" ext-link-type="gen" xlink:href="MH619300" xlink:type="simple">MH619300</ext-link>
                </td><td rowspan="1" colspan="1">
                  <ext-link xmlns:xlink="http://www.w3.org/1999/xlink" ext-link-type="gen" xlink:href="MH619361" xlink:type="simple">MH619361</ext-link>
                </td><td rowspan="1" colspan="1">
                  <ext-link xmlns:xlink="http://www.w3.org/1999/xlink" ext-link-type="gen" xlink:href="MH619410" xlink:type="simple">MH619410</ext-link>
                </td><td rowspan="1" colspan="1"/></tr><tr><td rowspan="1" colspan="1">1693</td><td rowspan="1" colspan="1">Northern Territory, Australia</td><td rowspan="1" colspan="1">
                  <ext-link xmlns:xlink="http://www.w3.org/1999/xlink" ext-link-type="gen" xlink:href="MH619301" xlink:type="simple">MH619301</ext-link>
                </td><td rowspan="1" colspan="1">
                  <ext-link xmlns:xlink="http://www.w3.org/1999/xlink" ext-link-type="gen" xlink:href="MH619362" xlink:type="simple">MH619362</ext-link>
                </td><td rowspan="1" colspan="1">
                  <ext-link xmlns:xlink="http://www.w3.org/1999/xlink" ext-link-type="gen" xlink:href="MH619411" xlink:type="simple">MH619411</ext-link>
                </td><td rowspan="1" colspan="1">
                  <ext-link xmlns:xlink="http://www.w3.org/1999/xlink" ext-link-type="gen" xlink:href="MH619435" xlink:type="simple">MH619435</ext-link>
                </td></tr><tr><td rowspan="1" colspan="1">1694</td><td rowspan="1" colspan="1">Northern Territory, Australia</td><td rowspan="1" colspan="1">
                  <ext-link xmlns:xlink="http://www.w3.org/1999/xlink" ext-link-type="gen" xlink:href="MH619302" xlink:type="simple">MH619302</ext-link>
                </td><td rowspan="1" colspan="1">
                  <ext-link xmlns:xlink="http://www.w3.org/1999/xlink" ext-link-type="gen" xlink:href="MH619363" xlink:type="simple">MH619363</ext-link>
                </td><td rowspan="1" colspan="1">
                  <ext-link xmlns:xlink="http://www.w3.org/1999/xlink" ext-link-type="gen" xlink:href="MH619412" xlink:type="simple">MH619412</ext-link>
                </td><td rowspan="1" colspan="1">
                  <ext-link xmlns:xlink="http://www.w3.org/1999/xlink" ext-link-type="gen" xlink:href="MH619436" xlink:type="simple">MH619436</ext-link>
                </td></tr><tr><td rowspan="6" colspan="1">
                  <bold><italic><tp:taxon-name><tp:taxon-name-part taxon-name-part-type="genus" reg="Laspionchis">L.</tp:taxon-name-part> <tp:taxon-name-part taxon-name-part-type="species" reg="bourkei">bourkei</tp:taxon-name-part> <tp:taxon-name-part taxon-name-part-type="subspecies" reg="lateriensis">lateriensis</tp:taxon-name-part></tp:taxon-name></italic></bold>
                </td><td rowspan="1" colspan="1">2743</td><td rowspan="1" colspan="1">Ambon, Indonesia</td><td rowspan="1" colspan="1">
                  <ext-link xmlns:xlink="http://www.w3.org/1999/xlink" ext-link-type="gen" xlink:href="MH619284" xlink:type="simple">MH619284</ext-link>
                </td><td rowspan="1" colspan="1">
                  <ext-link xmlns:xlink="http://www.w3.org/1999/xlink" ext-link-type="gen" xlink:href="MH619345" xlink:type="simple">MH619345</ext-link>
                </td><td rowspan="1" colspan="1">
                  <ext-link xmlns:xlink="http://www.w3.org/1999/xlink" ext-link-type="gen" xlink:href="MH619396" xlink:type="simple">MH619396</ext-link>
                </td><td rowspan="1" colspan="1">
                  <ext-link xmlns:xlink="http://www.w3.org/1999/xlink" ext-link-type="gen" xlink:href="MH619429" xlink:type="simple">MH619429</ext-link>
                </td></tr><tr><td rowspan="1" colspan="1">2753</td><td rowspan="1" colspan="1">Ambon, Indonesia</td><td rowspan="1" colspan="1">
                  <ext-link xmlns:xlink="http://www.w3.org/1999/xlink" ext-link-type="gen" xlink:href="MH619285" xlink:type="simple">MH619285</ext-link>
                </td><td rowspan="1" colspan="1">
                  <ext-link xmlns:xlink="http://www.w3.org/1999/xlink" ext-link-type="gen" xlink:href="MH619346" xlink:type="simple">MH619346</ext-link>
                </td><td rowspan="1" colspan="1">
                  <ext-link xmlns:xlink="http://www.w3.org/1999/xlink" ext-link-type="gen" xlink:href="MH619397" xlink:type="simple">MH619397</ext-link>
                </td><td rowspan="1" colspan="1">
                  <ext-link xmlns:xlink="http://www.w3.org/1999/xlink" ext-link-type="gen" xlink:href="MH619430" xlink:type="simple">MH619430</ext-link>
                </td></tr><tr><td rowspan="1" colspan="1">6061</td><td rowspan="1" colspan="1">Ambon, Indonesia</td><td rowspan="1" colspan="1">
                  <ext-link xmlns:xlink="http://www.w3.org/1999/xlink" ext-link-type="gen" xlink:href="MH619286" xlink:type="simple">MH619286</ext-link>
                </td><td rowspan="1" colspan="1">
                  <ext-link xmlns:xlink="http://www.w3.org/1999/xlink" ext-link-type="gen" xlink:href="MH619347" xlink:type="simple">MH619347</ext-link>
                </td><td rowspan="1" colspan="1">
                  <ext-link xmlns:xlink="http://www.w3.org/1999/xlink" ext-link-type="gen" xlink:href="MH619398" xlink:type="simple">MH619398</ext-link>
                </td><td rowspan="1" colspan="1"/></tr><tr><td rowspan="1" colspan="1">6063</td><td rowspan="1" colspan="1">Ambon, Indonesia</td><td rowspan="1" colspan="1">
                  <ext-link xmlns:xlink="http://www.w3.org/1999/xlink" ext-link-type="gen" xlink:href="MH619287" xlink:type="simple">MH619287</ext-link>
                </td><td rowspan="1" colspan="1">
                  <ext-link xmlns:xlink="http://www.w3.org/1999/xlink" ext-link-type="gen" xlink:href="MH619348" xlink:type="simple">MH619348</ext-link>
                </td><td rowspan="1" colspan="1">
                  <ext-link xmlns:xlink="http://www.w3.org/1999/xlink" ext-link-type="gen" xlink:href="MH619399" xlink:type="simple">MH619399</ext-link>
                </td><td rowspan="1" colspan="1"/></tr><tr><td rowspan="1" colspan="1">6064 H</td><td rowspan="1" colspan="1">Ambon, Indonesia</td><td rowspan="1" colspan="1">
                  <ext-link xmlns:xlink="http://www.w3.org/1999/xlink" ext-link-type="gen" xlink:href="MH619288" xlink:type="simple">MH619288</ext-link>
                </td><td rowspan="1" colspan="1">
                  <ext-link xmlns:xlink="http://www.w3.org/1999/xlink" ext-link-type="gen" xlink:href="MH619349" xlink:type="simple">MH619349</ext-link>
                </td><td rowspan="1" colspan="1">
                  <ext-link xmlns:xlink="http://www.w3.org/1999/xlink" ext-link-type="gen" xlink:href="MH619400" xlink:type="simple">MH619400</ext-link>
                </td><td rowspan="1" colspan="1">
                  <ext-link xmlns:xlink="http://www.w3.org/1999/xlink" ext-link-type="gen" xlink:href="MH619431" xlink:type="simple">MH619431</ext-link>
                </td></tr><tr><td rowspan="1" colspan="1">6065</td><td rowspan="1" colspan="1">Ambon, Indonesia</td><td rowspan="1" colspan="1">
                  <ext-link xmlns:xlink="http://www.w3.org/1999/xlink" ext-link-type="gen" xlink:href="MH619289" xlink:type="simple">MH619289</ext-link>
                </td><td rowspan="1" colspan="1">
                  <ext-link xmlns:xlink="http://www.w3.org/1999/xlink" ext-link-type="gen" xlink:href="MH619350" xlink:type="simple">MH619350</ext-link>
                </td><td rowspan="1" colspan="1">
                  <ext-link xmlns:xlink="http://www.w3.org/1999/xlink" ext-link-type="gen" xlink:href="MH619401" xlink:type="simple">MH619401</ext-link>
                </td><td rowspan="1" colspan="1"/></tr><tr><td rowspan="19" colspan="1">
                  <bold><italic><tp:taxon-name><tp:taxon-name-part taxon-name-part-type="genus" reg="Laspionchis">L.</tp:taxon-name-part> <tp:taxon-name-part taxon-name-part-type="species" reg="bourkei">bourkei</tp:taxon-name-part> <tp:taxon-name-part taxon-name-part-type="subspecies" reg="matangensis">matangensis</tp:taxon-name-part></tp:taxon-name></italic></bold>
                </td><td rowspan="1" colspan="1">978</td><td rowspan="1" colspan="1">Singapore</td><td rowspan="1" colspan="1">
                  <ext-link xmlns:xlink="http://www.w3.org/1999/xlink" ext-link-type="gen" xlink:href="MH619265" xlink:type="simple">MH619265</ext-link>
                </td><td rowspan="1" colspan="1">
                  <ext-link xmlns:xlink="http://www.w3.org/1999/xlink" ext-link-type="gen" xlink:href="MH619326" xlink:type="simple">MH619326</ext-link>
                </td><td rowspan="1" colspan="1">
                  <ext-link xmlns:xlink="http://www.w3.org/1999/xlink" ext-link-type="gen" xlink:href="MH619383" xlink:type="simple">MH619383</ext-link>
                </td><td rowspan="1" colspan="1">
                  <ext-link xmlns:xlink="http://www.w3.org/1999/xlink" ext-link-type="gen" xlink:href="MH619423" xlink:type="simple">MH619423</ext-link>
                </td></tr><tr><td rowspan="1" colspan="1">979</td><td rowspan="1" colspan="1">Singapore</td><td rowspan="1" colspan="1">
                  <ext-link xmlns:xlink="http://www.w3.org/1999/xlink" ext-link-type="gen" xlink:href="MH619266" xlink:type="simple">MH619266</ext-link>
                </td><td rowspan="1" colspan="1">
                  <ext-link xmlns:xlink="http://www.w3.org/1999/xlink" ext-link-type="gen" xlink:href="MH619327" xlink:type="simple">MH619327</ext-link>
                </td><td rowspan="1" colspan="1">
                  <ext-link xmlns:xlink="http://www.w3.org/1999/xlink" ext-link-type="gen" xlink:href="MH619384" xlink:type="simple">MH619384</ext-link>
                </td><td rowspan="1" colspan="1">
                  <ext-link xmlns:xlink="http://www.w3.org/1999/xlink" ext-link-type="gen" xlink:href="MH619424" xlink:type="simple">MH619424</ext-link>
                </td></tr><tr><td rowspan="1" colspan="1">980</td><td rowspan="1" colspan="1">Singapore</td><td rowspan="1" colspan="1">
                  <ext-link xmlns:xlink="http://www.w3.org/1999/xlink" ext-link-type="gen" xlink:href="MH619267" xlink:type="simple">MH619267</ext-link>
                </td><td rowspan="1" colspan="1">
                  <ext-link xmlns:xlink="http://www.w3.org/1999/xlink" ext-link-type="gen" xlink:href="MH619328" xlink:type="simple">MH619328</ext-link>
                </td><td rowspan="1" colspan="1"/><td rowspan="1" colspan="1"/></tr><tr><td rowspan="1" colspan="1">983</td><td rowspan="1" colspan="1">Singapore</td><td rowspan="1" colspan="1">
                  <ext-link xmlns:xlink="http://www.w3.org/1999/xlink" ext-link-type="gen" xlink:href="MH619268" xlink:type="simple">MH619268</ext-link>
                </td><td rowspan="1" colspan="1">
                  <ext-link xmlns:xlink="http://www.w3.org/1999/xlink" ext-link-type="gen" xlink:href="MH619329" xlink:type="simple">MH619329</ext-link>
                </td><td rowspan="1" colspan="1"/><td rowspan="1" colspan="1"/></tr><tr><td rowspan="1" colspan="1">985</td><td rowspan="1" colspan="1">Singapore</td><td rowspan="1" colspan="1">
                  <ext-link xmlns:xlink="http://www.w3.org/1999/xlink" ext-link-type="gen" xlink:href="MH619269" xlink:type="simple">MH619269</ext-link>
                </td><td rowspan="1" colspan="1">
                  <ext-link xmlns:xlink="http://www.w3.org/1999/xlink" ext-link-type="gen" xlink:href="MH619330" xlink:type="simple">MH619330</ext-link>
                </td><td rowspan="1" colspan="1"/><td rowspan="1" colspan="1"/></tr><tr><td rowspan="1" colspan="1">1783</td><td rowspan="1" colspan="1">Sumatra, Indonesia</td><td rowspan="1" colspan="1">
                  <ext-link xmlns:xlink="http://www.w3.org/1999/xlink" ext-link-type="gen" xlink:href="MH619270" xlink:type="simple">MH619270</ext-link>
                </td><td rowspan="1" colspan="1">
                  <ext-link xmlns:xlink="http://www.w3.org/1999/xlink" ext-link-type="gen" xlink:href="MH619331" xlink:type="simple">MH619331</ext-link>
                </td><td rowspan="1" colspan="1"/><td rowspan="1" colspan="1"/></tr><tr><td rowspan="1" colspan="1">1784</td><td rowspan="1" colspan="1">Sumatra, Indonesia</td><td rowspan="1" colspan="1">
                  <ext-link xmlns:xlink="http://www.w3.org/1999/xlink" ext-link-type="gen" xlink:href="MH619271" xlink:type="simple">MH619271</ext-link>
                </td><td rowspan="1" colspan="1">
                  <ext-link xmlns:xlink="http://www.w3.org/1999/xlink" ext-link-type="gen" xlink:href="MH619332" xlink:type="simple">MH619332</ext-link>
                </td><td rowspan="1" colspan="1"/><td rowspan="1" colspan="1"/></tr><tr><td rowspan="1" colspan="1">1785</td><td rowspan="1" colspan="1">Sumatra, Indonesia</td><td rowspan="1" colspan="1">
                  <ext-link xmlns:xlink="http://www.w3.org/1999/xlink" ext-link-type="gen" xlink:href="MH619272" xlink:type="simple">MH619272</ext-link>
                </td><td rowspan="1" colspan="1">
                  <ext-link xmlns:xlink="http://www.w3.org/1999/xlink" ext-link-type="gen" xlink:href="MH619333" xlink:type="simple">MH619333</ext-link>
                </td><td rowspan="1" colspan="1">
                  <ext-link xmlns:xlink="http://www.w3.org/1999/xlink" ext-link-type="gen" xlink:href="MH619385" xlink:type="simple">MH619385</ext-link>
                </td><td rowspan="1" colspan="1"/></tr><tr><td rowspan="1" colspan="1">2230</td><td rowspan="1" colspan="1">Sulawesi, Indonesia</td><td rowspan="1" colspan="1">
                  <ext-link xmlns:xlink="http://www.w3.org/1999/xlink" ext-link-type="gen" xlink:href="MH619273" xlink:type="simple">MH619273</ext-link>
                </td><td rowspan="1" colspan="1">
                  <ext-link xmlns:xlink="http://www.w3.org/1999/xlink" ext-link-type="gen" xlink:href="MH619334" xlink:type="simple">MH619334</ext-link>
                </td><td rowspan="1" colspan="1">
                  <ext-link xmlns:xlink="http://www.w3.org/1999/xlink" ext-link-type="gen" xlink:href="MH619386" xlink:type="simple">MH619386</ext-link>
                </td><td rowspan="1" colspan="1">
                  <ext-link xmlns:xlink="http://www.w3.org/1999/xlink" ext-link-type="gen" xlink:href="MH619425" xlink:type="simple">MH619425</ext-link>
                </td></tr><tr><td rowspan="1" colspan="1">3343</td><td rowspan="1" colspan="1">Bohol, Philippines</td><td rowspan="1" colspan="1">
                  <ext-link xmlns:xlink="http://www.w3.org/1999/xlink" ext-link-type="gen" xlink:href="MH619274" xlink:type="simple">MH619274</ext-link>
                </td><td rowspan="1" colspan="1">
                  <ext-link xmlns:xlink="http://www.w3.org/1999/xlink" ext-link-type="gen" xlink:href="MH619335" xlink:type="simple">MH619335</ext-link>
                </td><td rowspan="1" colspan="1">
                  <ext-link xmlns:xlink="http://www.w3.org/1999/xlink" ext-link-type="gen" xlink:href="MH619387" xlink:type="simple">MH619387</ext-link>
                </td><td rowspan="1" colspan="1">
                  <ext-link xmlns:xlink="http://www.w3.org/1999/xlink" ext-link-type="gen" xlink:href="MH619426" xlink:type="simple">MH619426</ext-link>
                </td></tr><tr><td rowspan="1" colspan="1">3616</td><td rowspan="1" colspan="1">Bohol, Philippines</td><td rowspan="1" colspan="1">
                  <ext-link xmlns:xlink="http://www.w3.org/1999/xlink" ext-link-type="gen" xlink:href="MH619275" xlink:type="simple">MH619275</ext-link>
                </td><td rowspan="1" colspan="1">
                  <ext-link xmlns:xlink="http://www.w3.org/1999/xlink" ext-link-type="gen" xlink:href="MH619336" xlink:type="simple">MH619336</ext-link>
                </td><td rowspan="1" colspan="1">
                  <ext-link xmlns:xlink="http://www.w3.org/1999/xlink" ext-link-type="gen" xlink:href="MH619388" xlink:type="simple">MH619388</ext-link>
                </td><td rowspan="1" colspan="1"/></tr><tr><td rowspan="1" colspan="1">5627</td><td rowspan="1" colspan="1">Vietnam</td><td rowspan="1" colspan="1">
                  <ext-link xmlns:xlink="http://www.w3.org/1999/xlink" ext-link-type="gen" xlink:href="MH619276" xlink:type="simple">MH619276</ext-link>
                </td><td rowspan="1" colspan="1">
                  <ext-link xmlns:xlink="http://www.w3.org/1999/xlink" ext-link-type="gen" xlink:href="MH619337" xlink:type="simple">MH619337</ext-link>
                </td><td rowspan="1" colspan="1">
                  <ext-link xmlns:xlink="http://www.w3.org/1999/xlink" ext-link-type="gen" xlink:href="MH619389" xlink:type="simple">MH619389</ext-link>
                </td><td rowspan="1" colspan="1">
                  <ext-link xmlns:xlink="http://www.w3.org/1999/xlink" ext-link-type="gen" xlink:href="MH619427" xlink:type="simple">MH619427</ext-link>
                </td></tr><tr><td rowspan="1" colspan="1">5646</td><td rowspan="1" colspan="1">Vietnam</td><td rowspan="1" colspan="1">
                  <ext-link xmlns:xlink="http://www.w3.org/1999/xlink" ext-link-type="gen" xlink:href="MH619277" xlink:type="simple">MH619277</ext-link>
                </td><td rowspan="1" colspan="1">
                  <ext-link xmlns:xlink="http://www.w3.org/1999/xlink" ext-link-type="gen" xlink:href="MH619338" xlink:type="simple">MH619338</ext-link>
                </td><td rowspan="1" colspan="1">
                  <ext-link xmlns:xlink="http://www.w3.org/1999/xlink" ext-link-type="gen" xlink:href="MH619390" xlink:type="simple">MH619390</ext-link>
                </td><td rowspan="1" colspan="1"/></tr><tr><td rowspan="1" colspan="1">5958 H</td><td rowspan="1" colspan="1">Peninsular Malaysia</td><td rowspan="1" colspan="1">
                  <ext-link xmlns:xlink="http://www.w3.org/1999/xlink" ext-link-type="gen" xlink:href="MH619278" xlink:type="simple">MH619278</ext-link>
                </td><td rowspan="1" colspan="1">
                  <ext-link xmlns:xlink="http://www.w3.org/1999/xlink" ext-link-type="gen" xlink:href="MH619339" xlink:type="simple">MH619339</ext-link>
                </td><td rowspan="1" colspan="1">
                  <ext-link xmlns:xlink="http://www.w3.org/1999/xlink" ext-link-type="gen" xlink:href="MH619391" xlink:type="simple">MH619391</ext-link>
                </td><td rowspan="1" colspan="1">
                  <ext-link xmlns:xlink="http://www.w3.org/1999/xlink" ext-link-type="gen" xlink:href="MH619428" xlink:type="simple">MH619428</ext-link>
                </td></tr><tr><td rowspan="1" colspan="1">5959</td><td rowspan="1" colspan="1">Peninsular Malaysia</td><td rowspan="1" colspan="1">
                  <ext-link xmlns:xlink="http://www.w3.org/1999/xlink" ext-link-type="gen" xlink:href="MH619279" xlink:type="simple">MH619279</ext-link>
                </td><td rowspan="1" colspan="1">
                  <ext-link xmlns:xlink="http://www.w3.org/1999/xlink" ext-link-type="gen" xlink:href="MH619340" xlink:type="simple">MH619340</ext-link>
                </td><td rowspan="1" colspan="1">
                  <ext-link xmlns:xlink="http://www.w3.org/1999/xlink" ext-link-type="gen" xlink:href="MH619392" xlink:type="simple">MH619392</ext-link>
                </td><td rowspan="1" colspan="1"/></tr><tr><td rowspan="1" colspan="1">5960</td><td rowspan="1" colspan="1">Peninsular Malaysia</td><td rowspan="1" colspan="1">
                  <ext-link xmlns:xlink="http://www.w3.org/1999/xlink" ext-link-type="gen" xlink:href="MH619280" xlink:type="simple">MH619280</ext-link>
                </td><td rowspan="1" colspan="1">
                  <ext-link xmlns:xlink="http://www.w3.org/1999/xlink" ext-link-type="gen" xlink:href="MH619341" xlink:type="simple">MH619341</ext-link>
                </td><td rowspan="1" colspan="1">
                  <ext-link xmlns:xlink="http://www.w3.org/1999/xlink" ext-link-type="gen" xlink:href="MH619393" xlink:type="simple">MH619393</ext-link>
                </td><td rowspan="1" colspan="1"/></tr><tr><td rowspan="1" colspan="1">5961</td><td rowspan="1" colspan="1">Peninsular Malaysia</td><td rowspan="1" colspan="1">
                  <ext-link xmlns:xlink="http://www.w3.org/1999/xlink" ext-link-type="gen" xlink:href="MH619281" xlink:type="simple">MH619281</ext-link>
                </td><td rowspan="1" colspan="1">
                  <ext-link xmlns:xlink="http://www.w3.org/1999/xlink" ext-link-type="gen" xlink:href="MH619342" xlink:type="simple">MH619342</ext-link>
                </td><td rowspan="1" colspan="1">
                  <ext-link xmlns:xlink="http://www.w3.org/1999/xlink" ext-link-type="gen" xlink:href="MH619394" xlink:type="simple">MH619394</ext-link>
                </td><td rowspan="1" colspan="1"/></tr><tr><td rowspan="1" colspan="1">5963</td><td rowspan="1" colspan="1">Peninsular Malaysia</td><td rowspan="1" colspan="1">
                  <ext-link xmlns:xlink="http://www.w3.org/1999/xlink" ext-link-type="gen" xlink:href="MH619282" xlink:type="simple">MH619282</ext-link>
                </td><td rowspan="1" colspan="1">
                  <ext-link xmlns:xlink="http://www.w3.org/1999/xlink" ext-link-type="gen" xlink:href="MH619343" xlink:type="simple">MH619343</ext-link>
                </td><td rowspan="1" colspan="1">
                  <ext-link xmlns:xlink="http://www.w3.org/1999/xlink" ext-link-type="gen" xlink:href="MH619395" xlink:type="simple">MH619395</ext-link>
                </td><td rowspan="1" colspan="1"/></tr><tr><td rowspan="1" colspan="1">5965</td><td rowspan="1" colspan="1">Peninsular Malaysia</td><td rowspan="1" colspan="1">
                  <ext-link xmlns:xlink="http://www.w3.org/1999/xlink" ext-link-type="gen" xlink:href="MH619283" xlink:type="simple">MH619283</ext-link>
                </td><td rowspan="1" colspan="1">
                  <ext-link xmlns:xlink="http://www.w3.org/1999/xlink" ext-link-type="gen" xlink:href="MH619344" xlink:type="simple">MH619344</ext-link>
                </td><td rowspan="1" colspan="1"/><td rowspan="1" colspan="1"/></tr></tbody></table></table-wrap><fig id="F3" position="float" orientation="portrait"><object-id xmlns:xlink="http://www.w3.org/1999/xlink" content-type="doi" xlink:type="simple">10.3897/zookeys.877.36698.figure3</object-id><object-id xmlns:xlink="http://www.w3.org/1999/xlink" content-type="arpha" xlink:type="simple">DB6FF084-D52B-51E9-9F60-0D49B6833AE0</object-id><label>Figure 3.</label><caption><p>Maximum parsimony consensus tree within <italic><tp:taxon-name><tp:taxon-name-part taxon-name-part-type="genus" reg="Laspionchis">Laspionchis</tp:taxon-name-part></tp:taxon-name></italic>, performed with ITS2 DNA sequences from 67 individuals (including 19 outgroups). Numbers by the branches are the bootstrap values (only numbers &gt; 70% are indicated). Numbers for each individual correspond to unique identifiers for DNA extraction. All sequences of <italic><tp:taxon-name><tp:taxon-name-part taxon-name-part-type="genus" reg="Laspionchis">Laspionchis</tp:taxon-name-part></tp:taxon-name></italic> individuals are new. Outgroups sequences are from our previous studies (<xref ref-type="bibr" rid="B8">Dayrat et al. 2011</xref>, <xref ref-type="bibr" rid="B10">2016</xref>, <xref ref-type="bibr" rid="B11">2017</xref>, <xref ref-type="bibr" rid="B12">2018</xref>, <xref ref-type="bibr" rid="B13">2019</xref>; <xref ref-type="bibr" rid="B9">Dayrat and Goulding 2017</xref>; <xref ref-type="bibr" rid="B15">Goulding et al. 2018a</xref>, <xref ref-type="bibr" rid="B16">b</xref>, <xref ref-type="bibr" rid="B17">c</xref>). Information on specimens can be found in the lists of material examined and in Table <xref ref-type="table" rid="T1">1</xref>. The color used for each subspecies is the same as the color used in Figs <xref ref-type="fig" rid="F2">2</xref>, <xref ref-type="fig" rid="F4">4</xref>–<xref ref-type="fig" rid="F7">7</xref>.</p></caption><graphic xmlns:xlink="http://www.w3.org/1999/xlink" xlink:href="zookeys-877-031-g003.jpg" position="float" orientation="portrait" xlink:type="simple" id="oo_343043.jpg"><uri content-type="original_file" xlink:type="simple">https://binary.pensoft.net/fig/343043</uri></graphic></fig><fig id="F4" position="float" orientation="portrait"><object-id xmlns:xlink="http://www.w3.org/1999/xlink" content-type="doi" xlink:type="simple">10.3897/zookeys.877.36698.figure4</object-id><object-id xmlns:xlink="http://www.w3.org/1999/xlink" content-type="arpha" xlink:type="simple">B377110E-E0E3-56F2-81DC-9B56CF7DB001</object-id><label>Figure 4.</label><caption><p>Phylogenetic relationships within <italic><tp:taxon-name><tp:taxon-name-part taxon-name-part-type="genus" reg="Laspionchis">Laspionchis</tp:taxon-name-part></tp:taxon-name></italic> based on concatenated nuclear ITS2 and 28S DNA sequences for 41 individuals (including 19 outgroups). Numbers by the branches are the bootstrap values (Maximum Likelihood analysis, <abbrev xmlns:xlink="http://www.w3.org/1999/xlink" content-type="institution" xlink:title="maximum likelihood analysis" id="ABBRID0EVSBI" xlink:type="simple">ML</abbrev>) and the posterior probabilities (Bayesian analysis, B). Only numbers &gt; 60% (<abbrev xmlns:xlink="http://www.w3.org/1999/xlink" content-type="institution" xlink:title="maximum likelihood analysis" id="ABBRID0E1SBI" xlink:type="simple">ML</abbrev>) and &gt; 0.9 (B) are indicated. Numbers for each individual correspond to unique identifiers for DNA extraction. All sequences of <italic><tp:taxon-name><tp:taxon-name-part taxon-name-part-type="genus" reg="Laspionchis">Laspionchis</tp:taxon-name-part></tp:taxon-name></italic> individuals are new. Outgroups sequences are from our previous studies (<xref ref-type="bibr" rid="B8">Dayrat et al. 2011</xref>, <xref ref-type="bibr" rid="B10">2016</xref>, <xref ref-type="bibr" rid="B11">2017</xref>, <xref ref-type="bibr" rid="B12">2018</xref>, <xref ref-type="bibr" rid="B13">2019</xref>; <xref ref-type="bibr" rid="B9">Dayrat and Goulding 2017</xref>; <xref ref-type="bibr" rid="B15">Goulding et al. 2018a</xref>, <xref ref-type="bibr" rid="B16">b</xref>, <xref ref-type="bibr" rid="B17">c</xref>). Information on specimens can be found in the lists of material examined and in Table <xref ref-type="table" rid="T1">1</xref>. The color used for each subspecies is the same as the color used in Figs <xref ref-type="fig" rid="F2">2</xref>, <xref ref-type="fig" rid="F3">3</xref>, <xref ref-type="fig" rid="F5">5</xref>–<xref ref-type="fig" rid="F7">7</xref>.</p></caption><graphic xmlns:xlink="http://www.w3.org/1999/xlink" xlink:href="zookeys-877-031-g004.jpg" position="float" orientation="portrait" xlink:type="simple" id="oo_343044.jpg"><uri content-type="original_file" xlink:type="simple">https://binary.pensoft.net/fig/343044</uri></graphic></fig><fig id="F6" position="float" orientation="portrait"><object-id xmlns:xlink="http://www.w3.org/1999/xlink" content-type="doi" xlink:type="simple">10.3897/zookeys.877.36698.figure6</object-id><object-id xmlns:xlink="http://www.w3.org/1999/xlink" content-type="arpha" xlink:type="simple">4630344F-7CA9-5333-A870-BA8FDC5A0B09</object-id><label>Figure 6.</label><caption><p>Diagram to help visualize the data on pairwise genetic distances between <abbrev xmlns:xlink="http://www.w3.org/1999/xlink" content-type="institution" xlink:title="cytochrome c oxidase I" id="ABBRID0E1JCI" xlink:type="simple">COI</abbrev> sequences within and between mitochondrial units in <italic><tp:taxon-name><tp:taxon-name-part taxon-name-part-type="genus" reg="Laspionchis">Laspionchis</tp:taxon-name-part></tp:taxon-name></italic> (see Table <xref ref-type="table" rid="T3">3</xref>). Ranges of minimum to maximum distances are indicated (in percentages). For instance, within <italic><tp:taxon-name><tp:taxon-name-part taxon-name-part-type="genus" reg="Laspionchis">L.</tp:taxon-name-part> <tp:taxon-name-part taxon-name-part-type="species" reg="boucheti">boucheti</tp:taxon-name-part></tp:taxon-name></italic>, individual sequences are between 0 and 2.5% divergent; individual sequences between <italic><tp:taxon-name><tp:taxon-name-part taxon-name-part-type="genus" reg="Laspionchis">L.</tp:taxon-name-part> <tp:taxon-name-part taxon-name-part-type="species" reg="boucheti">boucheti</tp:taxon-name-part></tp:taxon-name></italic> and the other units are minimally 7.5% and maximally 10.4% divergent; overall, the distance gap between <italic><tp:taxon-name><tp:taxon-name-part taxon-name-part-type="genus" reg="Laspionchis">L.</tp:taxon-name-part> <tp:taxon-name-part taxon-name-part-type="species" reg="boucheti">boucheti</tp:taxon-name-part></tp:taxon-name></italic> and <italic><tp:taxon-name><tp:taxon-name-part taxon-name-part-type="genus" reg="Laspionchis">L.</tp:taxon-name-part> <tp:taxon-name-part taxon-name-part-type="species" reg="bourkei">bourkei</tp:taxon-name-part></tp:taxon-name></italic> is of 5% (i.e., between 2.5% and 7.5%). The colors are the same as those used in Figs <xref ref-type="fig" rid="F2">2</xref>–<xref ref-type="fig" rid="F5">5</xref>, <xref ref-type="fig" rid="F7">7</xref>.</p></caption><graphic xmlns:xlink="http://www.w3.org/1999/xlink" xlink:href="zookeys-877-031-g006.jpg" position="float" orientation="portrait" xlink:type="simple" id="oo_343046.jpg"><uri content-type="original_file" xlink:type="simple">https://binary.pensoft.net/fig/343046</uri></graphic></fig><table-wrap id="T3" position="float" orientation="portrait"><label>Table 3.</label><caption><p>Summary of traits that can help distinguish the two species of <italic><tp:taxon-name><tp:taxon-name-part taxon-name-part-type="genus" reg="Laspionchis">Laspionchis</tp:taxon-name-part></tp:taxon-name></italic>. All traits are subject to individual variation. Traits are described in detail in the corresponding species descriptions. Traits are also indicated for the three subspecies of <italic><tp:taxon-name><tp:taxon-name-part taxon-name-part-type="genus" reg="Laspionchis">L.</tp:taxon-name-part> <tp:taxon-name-part taxon-name-part-type="species" reg="bourkei">bourkei</tp:taxon-name-part></tp:taxon-name></italic>.</p></caption><table id="TID0EBLCI" rules="all"><tbody><tr><th rowspan="1" colspan="1">Species</th><th rowspan="1" colspan="1">Retractor muscle (penis)</th><th rowspan="1" colspan="1">Retractor muscle (penis) attachment site</th><th rowspan="1" colspan="1">Distal muscle fibers</th><th rowspan="1" colspan="1">Accessory penial gland spine size (mm)</th><th rowspan="1" colspan="1">Penial hooks (μm)</th><th rowspan="1" colspan="1">Distribution</th></tr><tr><td rowspan="1" colspan="1">
                  <italic><tp:taxon-name><tp:taxon-name-part taxon-name-part-type="genus" reg="Laspionchis">L.</tp:taxon-name-part> <tp:taxon-name-part taxon-name-part-type="species" reg="boucheti">boucheti</tp:taxon-name-part></tp:taxon-name></italic>
                </td><td rowspan="1" colspan="1">Strong and long</td><td rowspan="1" colspan="1">Posterior end of visceral cavity (by the rectum)</td><td rowspan="1" colspan="1">yes</td><td rowspan="1" colspan="1">0.7 to 1</td><td rowspan="1" colspan="1">60 to 160</td><td rowspan="1" colspan="1">Peninsular Malaysia, Indonesia (Sumatra), Singapore, Brunei, Vietnam, Philippines (Bohol), Australia (Northern Territory, Queensland)</td></tr><tr><td rowspan="1" colspan="1">
                  <italic><tp:taxon-name><tp:taxon-name-part taxon-name-part-type="genus" reg="Laspionchis">L.</tp:taxon-name-part> <tp:taxon-name-part taxon-name-part-type="species" reg="bourkei">bourkei</tp:taxon-name-part> <tp:taxon-name-part taxon-name-part-type="subspecies" reg="bourkei">bourkei</tp:taxon-name-part></tp:taxon-name></italic>
                </td><td rowspan="1" colspan="1">Very short</td><td rowspan="1" colspan="1">Anterior third of the visceral cavity</td><td rowspan="1" colspan="1">no</td><td rowspan="1" colspan="1">0.75 to 1</td><td rowspan="1" colspan="1">20 to 35</td><td rowspan="1" colspan="1">Australia (Northern Territory)</td></tr><tr><td rowspan="1" colspan="1">
                  <italic><tp:taxon-name><tp:taxon-name-part taxon-name-part-type="genus" reg="Laspionchis">L.</tp:taxon-name-part> <tp:taxon-name-part taxon-name-part-type="species" reg="bourkei">bourkei</tp:taxon-name-part> <tp:taxon-name-part taxon-name-part-type="subspecies" reg="lateriensis">lateriensis</tp:taxon-name-part></tp:taxon-name></italic>
                </td><td rowspan="1" colspan="1">Absent or vestigial</td><td rowspan="1" colspan="1">–</td><td rowspan="1" colspan="1">no</td><td rowspan="1" colspan="1">0.35 to 0.75</td><td rowspan="1" colspan="1">20 to 45</td><td rowspan="1" colspan="1">Indonesia (Ambon)</td></tr><tr><td rowspan="1" colspan="1">
                  <italic><tp:taxon-name><tp:taxon-name-part taxon-name-part-type="genus" reg="Laspionchis">L.</tp:taxon-name-part> <tp:taxon-name-part taxon-name-part-type="species" reg="bourkei">bourkei</tp:taxon-name-part> <tp:taxon-name-part taxon-name-part-type="subspecies" reg="matangensis">matangensis</tp:taxon-name-part></tp:taxon-name></italic>
                </td><td rowspan="1" colspan="1">Absent or vestigial</td><td rowspan="1" colspan="1">–</td><td rowspan="1" colspan="1">no</td><td rowspan="1" colspan="1">0.43 to 0.57</td><td rowspan="1" colspan="1">15 to 40</td><td rowspan="1" colspan="1">Peninsular Malaysia, Indonesia (Sulawesi, Sumatra), Singapore, Philippines (Bohol), Vietnam</td></tr></tbody></table></table-wrap><fig id="F1" position="float" orientation="portrait"><object-id xmlns:xlink="http://www.w3.org/1999/xlink" content-type="doi" xlink:type="simple">10.3897/zookeys.877.36698.figure1</object-id><object-id xmlns:xlink="http://www.w3.org/1999/xlink" content-type="arpha" xlink:type="simple">93B78651-A575-546A-9AC0-F3CD14A8CAF3</object-id><label>Figure 1.</label><caption><p>Intestinal loops, dorsal view <bold>A, B</bold> Type I <bold>C, D</bold> Type II <bold>E–H</bold> Between types I and II. Small black arrows show the direction of the intestinal transport. The clockwise loop is in blue. The counterclockwise loop is in yellow. The transitional loop (between clockwise and counterclockwise loops) is in green. Red arrows indicate the orientation of the transitional loop. <bold>A</bold> Type I, with a transitional loop oriented at 3 o’clock, redrawn from <xref ref-type="bibr" rid="B24">Plate (1893</xref>: pl. 8, fig. 29) <bold>B</bold> Type I, with a transitional loop oriented at 3 o’clock, <italic><tp:taxon-name><tp:taxon-name-part taxon-name-part-type="genus" reg="Wallaconchis">Wallaconchis</tp:taxon-name-part> <tp:taxon-name-part taxon-name-part-type="species" reg="sinanui">sinanui</tp:taxon-name-part></tp:taxon-name></italic> (from Goulding et al. 2018: fig. 8D) <bold>C</bold> Type II, with a transitional loop oriented at 9 o’clock, redrawn from <xref ref-type="bibr" rid="B24">Plate (1893</xref>: pl. 8, fig. 31) <bold>D</bold> Type II, with a transitional loop oriented at 9 o’clock, <italic><tp:taxon-name><tp:taxon-name-part taxon-name-part-type="genus" reg="Paromoionchis">Paromoionchis</tp:taxon-name-part> <tp:taxon-name-part taxon-name-part-type="species" reg="tumidus">tumidus</tp:taxon-name-part></tp:taxon-name></italic> (from <xref ref-type="bibr" rid="B13">Dayrat et al. 2019</xref>: fig. 12A) <bold>E</bold> Between types I and II, with a descending transitional loop at 7 o’clock, holotype, <italic><tp:taxon-name><tp:taxon-name-part taxon-name-part-type="genus" reg="Laspionchis">Laspionchis</tp:taxon-name-part> <tp:taxon-name-part taxon-name-part-type="species" reg="boucheti">boucheti</tp:taxon-name-part></tp:taxon-name></italic>, Australia, Northern Territory, [1688 H] (<named-content xmlns:xlink="http://www.w3.org/1999/xlink" content-type="dwc:institutional_code" xlink:type="simple">NTM</named-content> P.57614) <bold>F</bold> Between types I and II, with a descending transitional loop at 6 o’clock, <italic><tp:taxon-name><tp:taxon-name-part taxon-name-part-type="genus" reg="Laspionchis">L.</tp:taxon-name-part> <tp:taxon-name-part taxon-name-part-type="species" reg="boucheti">boucheti</tp:taxon-name-part></tp:taxon-name></italic>, Australia, Northern Territory, [1681] (<named-content xmlns:xlink="http://www.w3.org/1999/xlink" content-type="dwc:institutional_code" xlink:type="simple">NTM</named-content> P.57612) <bold>G</bold> Between types I and II, with a descending transitional loop at 6 o’clock, <italic><tp:taxon-name><tp:taxon-name-part taxon-name-part-type="genus" reg="Laspionchis">L.</tp:taxon-name-part> <tp:taxon-name-part taxon-name-part-type="species" reg="boucheti">boucheti</tp:taxon-name-part></tp:taxon-name></italic>, Vietnam, [5610] (<named-content xmlns:xlink="http://www.w3.org/1999/xlink" content-type="dwc:institutional_code" xlink:type="simple">ITBZC</named-content> IM 00017) <bold>H</bold> Between types I and II, with a descending transitional loop at 5 o’clock, <italic><tp:taxon-name><tp:taxon-name-part taxon-name-part-type="genus" reg="Laspionchis">L.</tp:taxon-name-part> <tp:taxon-name-part taxon-name-part-type="species" reg="boucheti">boucheti</tp:taxon-name-part></tp:taxon-name></italic>, Australia, Queensland, [2612] (<named-content xmlns:xlink="http://www.w3.org/1999/xlink" content-type="dwc:institutional_code" xlink:type="simple">MTQ</named-content>). Scale bars: 1 mm (<bold>B</bold>), 2 mm (<bold>D, E</bold>), 5 mm (<bold>F–H)</bold>.</p></caption><graphic xmlns:xlink="http://www.w3.org/1999/xlink" xlink:href="zookeys-877-031-g001.jpg" position="float" orientation="portrait" xlink:type="simple" id="oo_343041.jpg"><uri content-type="original_file" xlink:type="simple">https://binary.pensoft.net/fig/343041</uri></graphic></fig></tp:treatment-sec><ref-list><ref id="B8"><mixed-citation xmlns:xlink="http://www.w3.org/1999/xlink" xlink:type="simple"><person-group><name name-style="western"><surname>Dayrat</surname><given-names>B</given-names></name><name name-style="western"><surname>Conrad</surname><given-names>M</given-names></name><name name-style="western"><surname>Balayan</surname><given-names>S</given-names></name><name name-style="western"><surname>White</surname><given-names>TR</given-names></name><name name-style="western"><surname>Albrecht</surname><given-names>C</given-names></name><name name-style="western"><surname>Golding</surname><given-names>R</given-names></name><name name-style="western"><surname>Gomes</surname><given-names>S</given-names></name><name name-style="western"><surname>Harasewych</surname><given-names>MG</given-names></name><name name-style="western"><surname>Frias Martins</surname><given-names>AM de</given-names></name></person-group> (<year>2011</year>) <article-title>Phylogenetic relationships and evolution of pulmonate gastropods (<tp:taxon-name><tp:taxon-name-part taxon-name-part-type="phylum">Mollusca</tp:taxon-name-part></tp:taxon-name>): new insights from increased taxon sampling.</article-title><source>Molecular Phylogenetics and Evolution</source><volume>59</volume>: <fpage>425</fpage>–<lpage>437</lpage>. <ext-link xlink:type="simple" ext-link-type="doi" xlink:href="10.1016/j.ympev.2011.02.014">https://doi.org/10.1016/j.ympev.2011.02.014</ext-link></mixed-citation></ref><ref id="B10"><mixed-citation xmlns:xlink="http://www.w3.org/1999/xlink" xlink:type="simple"><person-group><name name-style="western"><surname>Dayrat</surname><given-names>B</given-names></name><name name-style="western"><surname>Goulding</surname><given-names>TC</given-names></name><name name-style="western"><surname>Apte</surname><given-names>D</given-names></name><name name-style="western"><surname>Bhave</surname><given-names>V</given-names></name><name name-style="western"><surname>Comendador</surname><given-names>J</given-names></name><name name-style="western"><surname>Ngô</surname><given-names>XQ</given-names></name><name name-style="western"><surname>Tan</surname><given-names>SK</given-names></name><name name-style="western"><surname>Tan</surname><given-names>SH</given-names></name></person-group> (<year>2016</year>) <article-title>Integrative taxonomy of the genus <italic><tp:taxon-name><tp:taxon-name-part taxon-name-part-type="genus">Onchidium</tp:taxon-name-part></tp:taxon-name></italic> Buchannan, 1800 (<tp:taxon-name><tp:taxon-name-part taxon-name-part-type="phylum">Mollusca</tp:taxon-name-part></tp:taxon-name>, <tp:taxon-name><tp:taxon-name-part taxon-name-part-type="class">Gastropoda</tp:taxon-name-part></tp:taxon-name>, <tp:taxon-name><tp:taxon-name-part taxon-name-part-type="infraclass">Pulmonata</tp:taxon-name-part></tp:taxon-name>, <tp:taxon-name><tp:taxon-name-part taxon-name-part-type="family">Onchidiidae</tp:taxon-name-part></tp:taxon-name>).</article-title><source>ZooKeys</source><volume>636</volume>: <fpage>1</fpage>–<lpage>40</lpage>. <ext-link xlink:type="simple" ext-link-type="doi" xlink:href="10.3897/zookeys.636.8879">https://doi.org/10.3897/zookeys.636.8879</ext-link></mixed-citation></ref><ref id="B11"><mixed-citation xmlns:xlink="http://www.w3.org/1999/xlink" xlink:type="simple"><person-group><name name-style="western"><surname>Dayrat</surname><given-names>B</given-names></name><name name-style="western"><surname>Goulding</surname><given-names>TC</given-names></name><name name-style="western"><surname>Apte</surname><given-names>D</given-names></name><name name-style="western"><surname>Bhave</surname><given-names>V</given-names></name><name name-style="western"><surname>Ngô</surname><given-names>XQ</given-names></name></person-group> (<year>2017</year>) <article-title>A new genus and four new species of onchidiid slugs from South-East Asia (<tp:taxon-name><tp:taxon-name-part taxon-name-part-type="phylum">Mollusca</tp:taxon-name-part></tp:taxon-name>: <tp:taxon-name><tp:taxon-name-part taxon-name-part-type="class">Gastropoda</tp:taxon-name-part></tp:taxon-name>: <tp:taxon-name><tp:taxon-name-part taxon-name-part-type="infraclass">Pulmonata</tp:taxon-name-part></tp:taxon-name>: <tp:taxon-name><tp:taxon-name-part taxon-name-part-type="family">Onchidiidae</tp:taxon-name-part></tp:taxon-name>).</article-title><source>Journal of Natural History</source><volume>51</volume>: <fpage>1851</fpage>–<lpage>1897</lpage>. <ext-link xlink:type="simple" ext-link-type="doi" xlink:href="10.1080/00222933.2017.1347297">https://doi.org/10.1080/00222933.2017.1347297</ext-link></mixed-citation></ref><ref id="B12"><mixed-citation xmlns:xlink="http://www.w3.org/1999/xlink" xlink:type="simple"><person-group><name name-style="western"><surname>Dayrat</surname><given-names>B</given-names></name><name name-style="western"><surname>Goulding</surname><given-names>TC</given-names></name><name name-style="western"><surname>Khalil</surname><given-names>M</given-names></name><name name-style="western"><surname>Lozouet</surname><given-names>P</given-names></name><name name-style="western"><surname>Tan</surname><given-names>SH</given-names></name></person-group> (<year>2018</year>) <article-title>Systematic revision one clade at a time: A new genus of onchidiid slugs from the Indo-West Pacific (<tp:taxon-name><tp:taxon-name-part taxon-name-part-type="class">Gastropoda</tp:taxon-name-part></tp:taxon-name>: <tp:taxon-name><tp:taxon-name-part taxon-name-part-type="subclass">Euthyneura</tp:taxon-name-part></tp:taxon-name>: <tp:taxon-name><tp:taxon-name-part taxon-name-part-type="family">Onchidiidae</tp:taxon-name-part></tp:taxon-name>).</article-title><source>Raffles Bulletin of Zoology</source><volume>66</volume>: <fpage>814</fpage>–<lpage>837</lpage>.</mixed-citation></ref><ref id="B13"><mixed-citation xmlns:xlink="http://www.w3.org/1999/xlink" xlink:type="simple"><person-group><name name-style="western"><surname>Dayrat</surname><given-names>B</given-names></name><name name-style="western"><surname>Goulding</surname><given-names>TC</given-names></name><name name-style="western"><surname>Khalil</surname><given-names>M</given-names></name><name name-style="western"><surname>Apte</surname><given-names>D</given-names></name><name name-style="western"><surname>Bourke</surname><given-names>AJ</given-names></name><name name-style="western"><surname>Comendador</surname><given-names>J</given-names></name><name name-style="western"><surname>Tan</surname><given-names>SH</given-names></name></person-group> (<year>2019</year>) <article-title>A new genus and three new species of mangrove slugs from the Indo-West Pacific (<tp:taxon-name><tp:taxon-name-part taxon-name-part-type="class">Gastropoda</tp:taxon-name-part></tp:taxon-name>: <tp:taxon-name><tp:taxon-name-part taxon-name-part-type="subclass">Euthyneura</tp:taxon-name-part></tp:taxon-name>: <tp:taxon-name><tp:taxon-name-part taxon-name-part-type="family">Onchidiidae</tp:taxon-name-part></tp:taxon-name>).</article-title><source>European Journal of Taxonomy</source><volume>500</volume>: <fpage>1</fpage>–<lpage>77</lpage>. <ext-link xlink:type="simple" ext-link-type="doi" xlink:href="10.5852/ejt.2019.500">https://doi.org/10.5852/ejt.2019.500</ext-link></mixed-citation></ref><ref id="B9"><mixed-citation xmlns:xlink="http://www.w3.org/1999/xlink" xlink:type="simple"><person-group><name name-style="western"><surname>Dayrat</surname><given-names>B</given-names></name><name name-style="western"><surname>Goulding</surname><given-names>TC</given-names></name></person-group> (<year>2017</year>) <article-title>Systematics of the onchidiid slug <italic><tp:taxon-name><tp:taxon-name-part taxon-name-part-type="genus">Onchidina</tp:taxon-name-part> <tp:taxon-name-part taxon-name-part-type="species">australis</tp:taxon-name-part></tp:taxon-name></italic> (<tp:taxon-name><tp:taxon-name-part taxon-name-part-type="phylum">Mollusca</tp:taxon-name-part></tp:taxon-name>: <tp:taxon-name><tp:taxon-name-part taxon-name-part-type="class">Gastropoda</tp:taxon-name-part></tp:taxon-name>: <tp:taxon-name><tp:taxon-name-part taxon-name-part-type="infraclass">Pulmonata</tp:taxon-name-part></tp:taxon-name>).</article-title><source>Archiv für Molluskenkunde</source><volume>146</volume>: <fpage>121</fpage>–<lpage>133</lpage>. <ext-link xlink:type="simple" ext-link-type="doi" xlink:href="10.1127/arch.moll/146/121-133">https://doi.org/10.1127/arch.moll/146/121-133</ext-link></mixed-citation></ref><ref id="B15"><mixed-citation xmlns:xlink="http://www.w3.org/1999/xlink" xlink:type="simple"><person-group><name name-style="western"><surname>Goulding</surname><given-names>TC</given-names></name><name name-style="western"><surname>Khalil</surname><given-names>M</given-names></name><name name-style="western"><surname>Tan</surname><given-names>SH</given-names></name><name name-style="western"><surname>Dayrat</surname><given-names>B</given-names></name></person-group> (<year>2018a</year>) <article-title>Integrative taxonomy of a new and highly-diverse genus of onchidiid slugs from the Coral Triangle (<tp:taxon-name><tp:taxon-name-part taxon-name-part-type="class">Gastropoda</tp:taxon-name-part></tp:taxon-name>: <tp:taxon-name><tp:taxon-name-part taxon-name-part-type="infraclass">Pulmonata</tp:taxon-name-part></tp:taxon-name>: <tp:taxon-name><tp:taxon-name-part taxon-name-part-type="family">Onchidiidae</tp:taxon-name-part></tp:taxon-name>).</article-title><source>ZooKeys</source><volume>763</volume>: <fpage>1</fpage>–<lpage>111</lpage>. <ext-link xlink:type="simple" ext-link-type="doi" xlink:href="10.3897/zookeys.763.21252">https://doi.org/10.3897/zookeys.763.21252</ext-link></mixed-citation></ref><ref id="B16"><mixed-citation xmlns:xlink="http://www.w3.org/1999/xlink" xlink:type="simple"><person-group><name name-style="western"><surname>Goulding</surname><given-names>TC</given-names></name><name name-style="western"><surname>Khalil</surname><given-names>M</given-names></name><name name-style="western"><surname>Tan</surname><given-names>SH</given-names></name><name name-style="western"><surname>Dayrat</surname><given-names>B</given-names></name></person-group> (<year>2018b</year>) <article-title>A new genus and a new species of onchidiid slugs from eastern Indonesia (<tp:taxon-name><tp:taxon-name-part taxon-name-part-type="class">Gastropoda</tp:taxon-name-part></tp:taxon-name>: <tp:taxon-name><tp:taxon-name-part taxon-name-part-type="subclass">Euthyneura</tp:taxon-name-part></tp:taxon-name>: <tp:taxon-name><tp:taxon-name-part taxon-name-part-type="family">Onchidiidae</tp:taxon-name-part></tp:taxon-name>).</article-title><source>Raffles Bulletin of Zoology</source><volume>66</volume>: <fpage>337</fpage>–<lpage>349</lpage>.</mixed-citation></ref><ref id="B17"><mixed-citation xmlns:xlink="http://www.w3.org/1999/xlink" xlink:type="simple"><person-group><name name-style="western"><surname>Goulding</surname><given-names>TC</given-names></name><name name-style="western"><surname>Tan</surname><given-names>SH</given-names></name><name name-style="western"><surname>Tan</surname><given-names>SK</given-names></name><name name-style="western"><surname>Apte</surname><given-names>D</given-names></name><name name-style="western"><surname>Bhave</surname><given-names>V</given-names></name><name name-style="western"><surname>Narayana</surname><given-names>S</given-names></name><name name-style="western"><surname>Salunkhe</surname><given-names>R</given-names></name><name name-style="western"><surname>Dayrat</surname><given-names>B</given-names></name></person-group> (<year>2018c</year>) <article-title>A revision of <italic><tp:taxon-name><tp:taxon-name-part taxon-name-part-type="genus">Peronina</tp:taxon-name-part></tp:taxon-name></italic> Plate, 1893 (<tp:taxon-name><tp:taxon-name-part taxon-name-part-type="class">Gastropoda</tp:taxon-name-part></tp:taxon-name>: <tp:taxon-name><tp:taxon-name-part taxon-name-part-type="subclass">Euthyneura</tp:taxon-name-part></tp:taxon-name>: <tp:taxon-name><tp:taxon-name-part taxon-name-part-type="family">Onchidiidae</tp:taxon-name-part></tp:taxon-name>) based on mitochondrial and nuclear DNA sequences, morphology, and natural history.</article-title><source>Invertebrate Systematics</source><volume>32</volume>: <fpage>803</fpage>–<lpage>826</lpage>. <ext-link xlink:type="simple" ext-link-type="doi" xlink:href="10.1071/IS17094">https://doi.org/10.1071/IS17094</ext-link></mixed-citation></ref><ref id="B24"><mixed-citation xmlns:xlink="http://www.w3.org/1999/xlink" xlink:type="simple"><person-group><name name-style="western"><surname>Plate</surname><given-names>L von</given-names></name></person-group> (<year>1893</year>) <article-title>Studien über opisthopneumone Lungeschnecken, II, Die Oncidiidien.</article-title><source>Zoologische Jahrbücher, Anatomie und Ontogenie der Thiere</source><volume>7</volume>: <fpage>93</fpage>–<lpage>234</lpage>. [pls 7–12] <ext-link xlink:type="simple" ext-link-type="uri" xlink:href="https://biodiversitylibrary.org/page/11175213">https://biodiversitylibrary.org/page/11175213</ext-link></mixed-citation></ref></ref-list></tp:taxon-treatment>
