# Supplementary material for: A new genus of air-breathing marine slugs from South-East Asia (Gastropoda, Pulmonata, Onchidiidae)
Source: Zookeys. 2019 Sep 2;877:31–80. doi: 10.3897/zookeys.877.36698 (PMC6775175; doi:10.3897/zookeys.877.36698)
Supplement: XML Treatment for Laspionchis bourkei [file zookeys.877.36698-treatment3.xml]

<!DOCTYPE tp:taxon-treatment
  PUBLIC "-//TaxonX//DTD Taxonomic Treatment Publishing DTD v0 20100105//EN" "tax-treatment-NSO.dtd">
<tp:taxon-treatment xmlns:tp="http://www.plazi.org/taxpub"><tp:treatment-meta><kwd-group><label>Taxon classification</label><kwd><named-content xmlns:xlink="http://www.w3.org/1999/xlink" content-type="kingdom">Animalia</named-content></kwd><kwd><named-content xmlns:xlink="http://www.w3.org/1999/xlink" content-type="order">Systellommatophora</named-content></kwd><kwd><named-content xmlns:xlink="http://www.w3.org/1999/xlink" content-type="family">Onchidiidae</named-content></kwd></kwd-group><mixed-citation publication-type="journal"><person-group><name><surname>Dayrat</surname><given-names>Benoît</given-names></name><name><surname>Goulding</surname><given-names>Tricia C.</given-names></name><name><surname>Khalil</surname><given-names>Munawar</given-names></name><name><surname>Comendador</surname><given-names>Joseph</given-names></name><name><surname>Xuân</surname><given-names>Quảng Ngô</given-names></name><name><surname>Tan</surname><given-names>Siong Kiat</given-names></name><name><surname>Tan</surname><given-names>Shau Hwai</given-names></name></person-group><article-title>A new genus of air-breathing marine slugs from South-East Asia (<tp:taxon-name><tp:taxon-name-part taxon-name-part-type="class">Gastropoda</tp:taxon-name-part></tp:taxon-name>, <tp:taxon-name><tp:taxon-name-part taxon-name-part-type="infraclass">Pulmonata</tp:taxon-name-part></tp:taxon-name>, <tp:taxon-name><tp:taxon-name-part taxon-name-part-type="family">Onchidiidae</tp:taxon-name-part></tp:taxon-name>)</article-title><source>Zookeys</source><day>02</day><month>9</month><year>2019</year><volume>877</volume><fpage>31</fpage><lpage>80</lpage><pub-id pub-id-type="doi">10.3897/zookeys.877.36698</pub-id></mixed-citation></tp:treatment-meta><tp:nomenclature><tp:taxon-name><object-id xmlns:xlink="http://www.w3.org/1999/xlink" content-type="arpha" xlink:type="simple">1CE7ECD7-99A3-5665-BEF7-5BDA51224F74</object-id>
              <tp:taxon-name-part taxon-name-part-type="genus" reg="Laspionchis">Laspionchis</tp:taxon-name-part>
              <tp:taxon-name-part taxon-name-part-type="species" reg="bourkei">bourkei</tp:taxon-name-part>
              <object-id xmlns:xlink="http://www.w3.org/1999/xlink" content-type="zoobank" xlink:type="simple">http://zoobank.org/25128A1E-3115-4EF4-9287-537E18D2F955</object-id>
            </tp:taxon-name><tp:taxon-authority>Dayrat &amp; Goulding</tp:taxon-authority><tp:taxon-status xmlns:xlink="http://www.w3.org/1999/xlink" xlink:type="simple">sp. nov.</tp:taxon-status><xref ref-type="fig" rid="F17">Figs 17</xref><xref ref-type="fig" rid="F18">, 18</xref><xref ref-type="fig" rid="F19">, 19</xref><xref ref-type="fig" rid="F20">, 20</xref><xref ref-type="fig" rid="F21">, 21</xref><xref ref-type="fig" rid="F22">, 22</xref><xref ref-type="fig" rid="F23">, 23</xref><xref ref-type="fig" rid="F24">, 24</xref><xref ref-type="fig" rid="F25">, 25</xref><xref ref-type="fig" rid="F26">, 26</xref><xref ref-type="fig" rid="F27">, 27</xref><xref ref-type="fig" rid="F28">, 28</xref><xref ref-type="fig" rid="F29">, 29</xref><!--PageBreak --></tp:nomenclature><tp:treatment-sec sec-type="Holotype" id="SECID0EQABK"><title>Holotype.</title><p>AUSTRALIA • holotype, designated here, 23/18 mm [1657 H]; Northern Territory, Darwin; <named-content xmlns:xlink="http://www.w3.org/1999/xlink" content-type="dwc:verbatimCoordinates" xlink:type="simple"><named-content content-type="geo-json" specific-use="{&#34;type&#34;:&#34;Point&#34;,&#34;coordinates&#34;:[130.876333,-12.553800]}" id="NCID0EZABK" xlink:type="simple">12°33.228'S, 130°52.580'E</named-content></named-content>; 14 Aug. 2012; B Dayrat and party leg.; st 61, on the right side of the road just before bridge to Channel Island, <italic><tp:taxon-name><tp:taxon-name-part taxon-name-part-type="genus" reg="Avicennia">Avicennia</tp:taxon-name-part></tp:taxon-name></italic> mangrove with sandy mud; <named-content xmlns:xlink="http://www.w3.org/1999/xlink" content-type="dwc:institutional_code" xlink:type="simple">NTM</named-content> P.57615.</p><!--PageBreak --></tp:treatment-sec><tp:treatment-sec sec-type="material" id="SECID0ELBBK"><title>Additional material examined.</title><p>See below for each subspecies.</p></tp:treatment-sec><tp:treatment-sec sec-type="distribution" id="SECID0EQBBK"><title>Distribution</title><p>(Fig. <xref ref-type="fig" rid="F7">7</xref>). Australia (Northern Territory) for <italic><tp:taxon-name><tp:taxon-name-part taxon-name-part-type="genus" reg="Laspionchis">L.</tp:taxon-name-part> <tp:taxon-name-part taxon-name-part-type="species" reg="bourkei">bourkei</tp:taxon-name-part> <tp:taxon-name-part taxon-name-part-type="subspecies" reg="bourkei">bourkei</tp:taxon-name-part></tp:taxon-name></italic>. Indonesia (Ambon) for <italic><tp:taxon-name><tp:taxon-name-part taxon-name-part-type="genus" reg="Laspionchis">L.</tp:taxon-name-part> <tp:taxon-name-part taxon-name-part-type="species" reg="bourkei">bourkei</tp:taxon-name-part> <tp:taxon-name-part taxon-name-part-type="subspecies" reg="lateriensis">lateriensis</tp:taxon-name-part></tp:taxon-name></italic>. Indonesia (Sulawesi, Sumatra), Malaysia (Peninsular Malaysia), Singapore, Philippines (Bohol), and Vietnam for <italic><tp:taxon-name><tp:taxon-name-part taxon-name-part-type="genus" reg="Laspionchis">L.</tp:taxon-name-part> <tp:taxon-name-part taxon-name-part-type="species" reg="bourkei">bourkei</tp:taxon-name-part> <tp:taxon-name-part taxon-name-part-type="subspecies" reg="matangensis">matangensis</tp:taxon-name-part></tp:taxon-name></italic>.</p></tp:treatment-sec><tp:treatment-sec sec-type="habitat" id="SECID0EHDBK"><title>Habitat</title><p>(Figs <xref ref-type="fig" rid="F17">17</xref>, <xref ref-type="fig" rid="F26">26</xref>). <italic><tp:taxon-name><tp:taxon-name-part taxon-name-part-type="genus" reg="Laspionchis">Laspionchis</tp:taxon-name-part> <tp:taxon-name-part taxon-name-part-type="species" reg="bourkei">bourkei</tp:taxon-name-part></tp:taxon-name></italic> is found on mud, hard or soft, in open or dense mangrove forests. It can be locally common across its entire distribution.</p><fig id="F17" position="float" orientation="portrait"><object-id xmlns:xlink="http://www.w3.org/1999/xlink" content-type="doi" xlink:type="simple">10.3897/zookeys.877.36698.figure17</object-id><object-id xmlns:xlink="http://www.w3.org/1999/xlink" content-type="arpha" xlink:type="simple">028443F2-B15D-5E77-9613-E877997490E1</object-id><label>Figure 17.</label><caption><p>Habitats, <italic><tp:taxon-name><tp:taxon-name-part taxon-name-part-type="genus" reg="Laspionchis">Laspionchis</tp:taxon-name-part> <tp:taxon-name-part taxon-name-part-type="species" reg="bourkei">bourkei</tp:taxon-name-part></tp:taxon-name></italic><bold>A–D</bold><italic><tp:taxon-name><tp:taxon-name-part taxon-name-part-type="genus" reg="Laspionchis">L.</tp:taxon-name-part> <tp:taxon-name-part taxon-name-part-type="species" reg="bourkei">bourkei</tp:taxon-name-part> <tp:taxon-name-part taxon-name-part-type="subspecies" reg="bourkei">bourkei</tp:taxon-name-part></tp:taxon-name></italic> Australia, Northern Territory <bold>E</bold><italic><tp:taxon-name><tp:taxon-name-part taxon-name-part-type="genus" reg="Laspionchis">L.</tp:taxon-name-part> <tp:taxon-name-part taxon-name-part-type="species" reg="bourkei">bourkei</tp:taxon-name-part> <tp:taxon-name-part taxon-name-part-type="subspecies" reg="lateriensis">lateriensis</tp:taxon-name-part></tp:taxon-name></italic>, Indonesia, Ambon. <bold>A</bold><italic><tp:taxon-name><tp:taxon-name-part taxon-name-part-type="genus" reg="Avicennia">Avicennia</tp:taxon-name-part></tp:taxon-name></italic> on sandy mud (st 61, type locality) <bold>B</bold> same as <bold>A C</bold> large <italic><tp:taxon-name><tp:taxon-name-part taxon-name-part-type="genus" reg="Sonneratia">Sonneratia</tp:taxon-name-part> <tp:taxon-name-part taxon-name-part-type="species" reg="alba">alba</tp:taxon-name-part></tp:taxon-name></italic>, open forest, soft mud by shore (st 62) <bold>D</bold><italic><tp:taxon-name><tp:taxon-name-part taxon-name-part-type="genus" reg="Sonneratia">Sonneratia</tp:taxon-name-part></tp:taxon-name></italic>, <italic><tp:taxon-name><tp:taxon-name-part taxon-name-part-type="genus" reg="Rhizophora">Rhizophora</tp:taxon-name-part></tp:taxon-name></italic>, and <italic><tp:taxon-name><tp:taxon-name-part taxon-name-part-type="genus" reg="Ceriops">Ceriops</tp:taxon-name-part></tp:taxon-name></italic> mangrove (st 66) <bold>E</bold> mudflat beside a mangrove and a creek (st 128, type locality).</p></caption><graphic xmlns:xlink="http://www.w3.org/1999/xlink" xlink:href="zookeys-877-031-g017.jpg" position="float" orientation="portrait" xlink:type="simple" id="oo_343057.jpg"><uri content-type="original_file" xlink:type="simple">https://binary.pensoft.net/fig/343057</uri></graphic></fig><!--PageBreak --></tp:treatment-sec><tp:treatment-sec sec-type="etymology" id="SECID0EMHBK"><title>Etymology.</title><p><italic><tp:taxon-name><tp:taxon-name-part taxon-name-part-type="genus" reg="Laspionchis">Laspionchis</tp:taxon-name-part> <tp:taxon-name-part taxon-name-part-type="species" reg="bourkei">bourkei</tp:taxon-name-part></tp:taxon-name></italic> is dedicated to Adam Bourke, from Darwin, Northern Territory, Australia, a very knowledgeable mangrove expert and great naturalist, who generously accompanied us in the field around Darwin and showed us good collecting sites.</p></tp:treatment-sec><tp:treatment-sec sec-type="diagnosis" id="SECID0E4HBK"><title>Diagnosis</title><p>(Table <xref ref-type="table" rid="T3">3</xref>). Externally, <italic><tp:taxon-name><tp:taxon-name-part taxon-name-part-type="genus" reg="Laspionchis">Laspionchis</tp:taxon-name-part> <tp:taxon-name-part taxon-name-part-type="species" reg="bourkei">bourkei</tp:taxon-name-part></tp:taxon-name></italic> cannot be distinguished from <italic><tp:taxon-name><tp:taxon-name-part taxon-name-part-type="genus" reg="Laspionchis">L.</tp:taxon-name-part> <tp:taxon-name-part taxon-name-part-type="species" reg="boucheti">boucheti</tp:taxon-name-part></tp:taxon-name></italic>. Internally, however, the long retractor muscle of the penis inserts at the posterior end of the visceral cavity in <italic><tp:taxon-name><tp:taxon-name-part taxon-name-part-type="genus" reg="Laspionchis">L.</tp:taxon-name-part> <tp:taxon-name-part taxon-name-part-type="species" reg="boucheti">boucheti</tp:taxon-name-part></tp:taxon-name></italic> while the retractor muscle is short (and inserting in the first third of the visceral cavity) in <italic><tp:taxon-name><tp:taxon-name-part taxon-name-part-type="genus" reg="Laspionchis">L.</tp:taxon-name-part> <tp:taxon-name-part taxon-name-part-type="species" reg="bourkei">bourkei</tp:taxon-name-part> <tp:taxon-name-part taxon-name-part-type="subspecies" reg="bourkei">bourkei</tp:taxon-name-part></tp:taxon-name></italic> and vestigial or absent in <italic><tp:taxon-name><tp:taxon-name-part taxon-name-part-type="genus" reg="Laspionchis">L.</tp:taxon-name-part> <tp:taxon-name-part taxon-name-part-type="species" reg="bourkei">bourkei</tp:taxon-name-part> <tp:taxon-name-part taxon-name-part-type="subspecies" reg="lateriensis">lateriensis</tp:taxon-name-part></tp:taxon-name></italic> and <italic><tp:taxon-name><tp:taxon-name-part taxon-name-part-type="genus" reg="Laspionchis">L.</tp:taxon-name-part> <tp:taxon-name-part taxon-name-part-type="species" reg="bourkei">bourkei</tp:taxon-name-part> <tp:taxon-name-part taxon-name-part-type="subspecies" reg="matangensis">matangensis</tp:taxon-name-part></tp:taxon-name></italic>. Also, additional, distal, retractor muscle fibers are present in <italic><tp:taxon-name><tp:taxon-name-part taxon-name-part-type="genus" reg="Laspionchis">L.</tp:taxon-name-part> <tp:taxon-name-part taxon-name-part-type="species" reg="boucheti">boucheti</tp:taxon-name-part></tp:taxon-name></italic> but absent in <italic><tp:taxon-name><tp:taxon-name-part taxon-name-part-type="genus" reg="Laspionchis">L.</tp:taxon-name-part> <tp:taxon-name-part taxon-name-part-type="species" reg="bourkei">bourkei</tp:taxon-name-part></tp:taxon-name></italic>.</p></tp:treatment-sec><tp:treatment-sec sec-type="Color and morphology of live animals" id="SECID0ELLBK"><title>Color and morphology of live animals</title><p>(Figs <xref ref-type="fig" rid="F18">18</xref>, <xref ref-type="fig" rid="F27">27</xref>). Live slugs are covered with mud and their dorsal color can hardly be seen. The background of the dorsal notum is brown, light to dark, homogenous or mottled with darker or lighter areas. The color of the foot is a mix of gray (light or dark) and yellow, as is the color of the hyponotum. The color of the ventral surface (foot and hyponotum) can change rapidly, especially when slugs are disturbed. The ocular tentacles are brown (variable from light to dark) and short (a few millimeters). The number of papillae with dorsal eyes is variable (between five and ten, on average) and they mostly are on the central part of the notum.</p><fig id="F18" position="float" orientation="portrait"><object-id xmlns:xlink="http://www.w3.org/1999/xlink" content-type="doi" xlink:type="simple">10.3897/zookeys.877.36698.figure18</object-id><object-id xmlns:xlink="http://www.w3.org/1999/xlink" content-type="arpha" xlink:type="simple">E323D540-6409-5B70-80E2-6182A4E5A26B</object-id><label>Figure 18.</label><caption><p>Live animals, <italic><tp:taxon-name><tp:taxon-name-part taxon-name-part-type="genus" reg="Laspionchis">Laspionchis</tp:taxon-name-part> <tp:taxon-name-part taxon-name-part-type="species" reg="bourkei">bourkei</tp:taxon-name-part></tp:taxon-name></italic><bold>A–D, G, H</bold><italic><tp:taxon-name><tp:taxon-name-part taxon-name-part-type="genus" reg="Laspionchis">L.</tp:taxon-name-part> <tp:taxon-name-part taxon-name-part-type="species" reg="bourkei">bourkei</tp:taxon-name-part> <tp:taxon-name-part taxon-name-part-type="subspecies" reg="bourkei">bourkei</tp:taxon-name-part></tp:taxon-name></italic> Australia, Northern Territory <bold>E, F, I</bold><italic><tp:taxon-name><tp:taxon-name-part taxon-name-part-type="genus" reg="Laspionchis">L.</tp:taxon-name-part> <tp:taxon-name-part taxon-name-part-type="species" reg="bourkei">bourkei</tp:taxon-name-part> <tp:taxon-name-part taxon-name-part-type="subspecies" reg="lateriensis">lateriensis</tp:taxon-name-part></tp:taxon-name></italic>, Indonesia, Ambon. <bold>A</bold> Dorsal view, 20 mm long [1618] (<named-content xmlns:xlink="http://www.w3.org/1999/xlink" content-type="dwc:institutional_code" xlink:type="simple">NTM</named-content> P.57617) <bold>B</bold> dorsal view, 21 mm long [1656] (<named-content xmlns:xlink="http://www.w3.org/1999/xlink" content-type="dwc:institutional_code" xlink:type="simple">NTM</named-content> P.57617) <bold>C</bold> holotype, dorsal view, 23 mm long [1657 H] (<named-content xmlns:xlink="http://www.w3.org/1999/xlink" content-type="dwc:institutional_code" xlink:type="simple">NTM</named-content> P.57615) <bold>D</bold> dorsal view, 19 mm long [1673] (<named-content xmlns:xlink="http://www.w3.org/1999/xlink" content-type="dwc:institutional_code" xlink:type="simple">NTM</named-content> P.57618) <bold>E</bold> dorsal view, 12 mm long [2743] (<abbrev xmlns:xlink="http://www.w3.org/1999/xlink" content-type="institution" xlink:title="Universitas Malikussaleh, North Aceh, Sumatra, Indonesia" id="ABBRID0EMOBK" xlink:type="simple">UMIZ</abbrev> 00116) <bold>F</bold> dorsal view, 17 mm long [2753] (<abbrev xmlns:xlink="http://www.w3.org/1999/xlink" content-type="institution" xlink:title="Universitas Malikussaleh, North Aceh, Sumatra, Indonesia" id="ABBRID0ETOBK" xlink:type="simple">UMIZ</abbrev> 00116) <bold>G</bold> ventral view, 19 mm long [1659] (<named-content xmlns:xlink="http://www.w3.org/1999/xlink" content-type="dwc:institutional_code" xlink:type="simple">NTM</named-content> P.57618) <bold>H</bold> ventral view, 23 mm long [1617] (<named-content xmlns:xlink="http://www.w3.org/1999/xlink" content-type="dwc:institutional_code" xlink:type="simple">NTM</named-content> P.57617) <bold>I</bold> ventral view, same as <bold>E</bold>.</p></caption><graphic xmlns:xlink="http://www.w3.org/1999/xlink" xlink:href="zookeys-877-031-g018.jpg" position="float" orientation="portrait" xlink:type="simple" id="oo_343058.jpg"><uri content-type="original_file" xlink:type="simple">https://binary.pensoft.net/fig/343058</uri></graphic></fig></tp:treatment-sec><tp:treatment-sec sec-type="Digestive system" id="SECID0EPPBK"><title>Digestive system</title><p>(Figs <xref ref-type="fig" rid="F19">19</xref>, <xref ref-type="fig" rid="F20">20</xref>, <xref ref-type="fig" rid="F25">25</xref>). Examples of radular formulae are in Table <xref ref-type="table" rid="T4">4</xref>. Radulae measure up to 2.9 mm in length (see below for each subspecies). The intestine is long, narrow, and the intestinal loops are exactly between types I and II, i.e., with a transitional loop on average oriented at 6 o’clock, acknowledging minor individual variation (Figs <xref ref-type="fig" rid="F1">1</xref>, <xref ref-type="fig" rid="F19">19</xref>).</p><fig id="F19" position="float" orientation="portrait"><object-id xmlns:xlink="http://www.w3.org/1999/xlink" content-type="doi" xlink:type="simple">10.3897/zookeys.877.36698.figure19</object-id><object-id xmlns:xlink="http://www.w3.org/1999/xlink" content-type="arpha" xlink:type="simple">394B9DBA-3FD4-5F2F-A577-6465574F91B0</object-id><label>Figure 19.</label><caption><p>Digestive system, dorsal view, <italic><tp:taxon-name><tp:taxon-name-part taxon-name-part-type="genus" reg="Laspionchis">Laspionchis</tp:taxon-name-part> <tp:taxon-name-part taxon-name-part-type="species" reg="bourkei">bourkei</tp:taxon-name-part></tp:taxon-name></italic><bold>A–C</bold><italic><tp:taxon-name><tp:taxon-name-part taxon-name-part-type="genus" reg="Laspionchis">L.</tp:taxon-name-part> <tp:taxon-name-part taxon-name-part-type="species" reg="bourkei">bourkei</tp:taxon-name-part> <tp:taxon-name-part taxon-name-part-type="subspecies" reg="bourkei">bourkei</tp:taxon-name-part></tp:taxon-name></italic>, Australia, Northern Territory <bold>D</bold> Holotype, <italic><tp:taxon-name><tp:taxon-name-part taxon-name-part-type="genus" reg="Laspionchis">L.</tp:taxon-name-part> <tp:taxon-name-part taxon-name-part-type="species" reg="bourkei">bourkei</tp:taxon-name-part> <tp:taxon-name-part taxon-name-part-type="subspecies" reg="lateriensis">lateriensis</tp:taxon-name-part></tp:taxon-name></italic>, Indonesia, Ambon <bold>E, F</bold><italic><tp:taxon-name><tp:taxon-name-part taxon-name-part-type="genus" reg="Laspionchis">L.</tp:taxon-name-part> <tp:taxon-name-part taxon-name-part-type="species" reg="bourkei">bourkei</tp:taxon-name-part> <tp:taxon-name-part taxon-name-part-type="subspecies" reg="matangensis">matangensis</tp:taxon-name-part></tp:taxon-name></italic>, Peninsular Malaysia. <bold>A</bold> [1673] (<named-content xmlns:xlink="http://www.w3.org/1999/xlink" content-type="dwc:institutional_code" xlink:type="simple">NTM</named-content> P.57618) <bold>B</bold> [1666] (<named-content xmlns:xlink="http://www.w3.org/1999/xlink" content-type="dwc:institutional_code" xlink:type="simple">NTM</named-content> P.57618) <bold>C</bold> [1693] (<named-content xmlns:xlink="http://www.w3.org/1999/xlink" content-type="dwc:institutional_code" xlink:type="simple">NTM</named-content> P.57619) <bold>D</bold> [6064 H] (<abbrev xmlns:xlink="http://www.w3.org/1999/xlink" content-type="institution" xlink:title="Universitas Malikussaleh, North Aceh, Sumatra, Indonesia" id="ABBRID0EKTBK" xlink:type="simple">UMIZ</abbrev> 00115) <bold>E</bold> [5959] (<named-content xmlns:xlink="http://www.w3.org/1999/xlink" content-type="dwc:institutional_code" xlink:type="simple">USMMC</named-content> 00056) <bold>F</bold> holotype, [5958 H] (<named-content xmlns:xlink="http://www.w3.org/1999/xlink" content-type="dwc:institutional_code" xlink:type="simple">USMMC</named-content> 00055). Scale bars: 2 mm (<bold>A, C–E</bold>), 2.5 mm (<bold>B</bold>), 1 mm (<bold>F)</bold>. Abbreviations: ddg dorsal digestive gland i intestine pdg posterior digestive gland r rectum st stomach.</p></caption><graphic xmlns:xlink="http://www.w3.org/1999/xlink" xlink:href="zookeys-877-031-g019.jpg" position="float" orientation="portrait" xlink:type="simple" id="oo_343059.jpg"><uri content-type="original_file" xlink:type="simple">https://binary.pensoft.net/fig/343059</uri></graphic></fig><fig id="F20" position="float" orientation="portrait"><object-id xmlns:xlink="http://www.w3.org/1999/xlink" content-type="doi" xlink:type="simple">10.3897/zookeys.877.36698.figure20</object-id><object-id xmlns:xlink="http://www.w3.org/1999/xlink" content-type="arpha" xlink:type="simple">AB338ABA-98FD-5CC5-AEAB-0EAF06BBDA8F</object-id><label>Figure 20.</label><caption><p>Radula, <italic><tp:taxon-name><tp:taxon-name-part taxon-name-part-type="genus" reg="Laspionchis">Laspionchis</tp:taxon-name-part> <tp:taxon-name-part taxon-name-part-type="species" reg="bourkei">bourkei</tp:taxon-name-part></tp:taxon-name></italic><bold>A, B</bold><italic><tp:taxon-name><tp:taxon-name-part taxon-name-part-type="genus" reg="Laspionchis">L.</tp:taxon-name-part> <tp:taxon-name-part taxon-name-part-type="species" reg="bourkei">bourkei</tp:taxon-name-part> <tp:taxon-name-part taxon-name-part-type="subspecies" reg="matangensis">matangensis</tp:taxon-name-part></tp:taxon-name></italic>, Peninsular Malaysia [5965] (<named-content xmlns:xlink="http://www.w3.org/1999/xlink" content-type="dwc:institutional_code" xlink:type="simple">USMMC</named-content> 00056) <bold>C–F</bold> Holotype, <italic><tp:taxon-name><tp:taxon-name-part taxon-name-part-type="genus" reg="Laspionchis">L.</tp:taxon-name-part> <tp:taxon-name-part taxon-name-part-type="species" reg="bourkei">bourkei</tp:taxon-name-part> <tp:taxon-name-part taxon-name-part-type="subspecies" reg="bourkei">bourkei</tp:taxon-name-part></tp:taxon-name></italic>, Australia, Northern Territory [1657 H] (<named-content xmlns:xlink="http://www.w3.org/1999/xlink" content-type="dwc:institutional_code" xlink:type="simple">NTM</named-content> P.57615). <bold>A</bold> Rachidian and innermost lateral teeth <bold>B</bold> lateral teeth <bold>C</bold> rachidian and lateral teeth <bold>D</bold> rachidian and innermost lateral teeth <bold>E</bold> lateral teeth <bold>F</bold> outermost lateral teeth. Scale bars: 10 μm (<bold>A, D, F</bold>), 30 μm (<bold>B</bold>), 100 μm (<bold>C</bold>), 80 μm (<bold>E)</bold>.</p></caption><graphic xmlns:xlink="http://www.w3.org/1999/xlink" xlink:href="zookeys-877-031-g020.jpg" position="float" orientation="portrait" xlink:type="simple" id="oo_343060.jpg"><uri content-type="original_file" xlink:type="simple">https://binary.pensoft.net/fig/343060</uri></graphic></fig></tp:treatment-sec><tp:treatment-sec sec-type="Reproductive system" id="SECID0EAXBK"><title>Reproductive system</title><p>(Fig. <xref ref-type="fig" rid="F21">21</xref>). There is a narrow receptaculum seminis (caecum) along the hermaphroditic duct. The large, ovate-spherical spermatheca connects to the oviduct through a narrow and short duct. The oviduct is straight, slightly larger than the deferent duct or of a similar diameter.</p><fig id="F21" position="float" orientation="portrait"><object-id xmlns:xlink="http://www.w3.org/1999/xlink" content-type="doi" xlink:type="simple">10.3897/zookeys.877.36698.figure21</object-id><object-id xmlns:xlink="http://www.w3.org/1999/xlink" content-type="arpha" xlink:type="simple">ADFAE5E1-B685-5981-A83B-E00FCA610A37</object-id><label>Figure 21.</label><caption><p>Posterior, hermaphroditic (female) reproductive system, <italic><tp:taxon-name><tp:taxon-name-part taxon-name-part-type="genus" reg="Laspionchis">Laspionchis</tp:taxon-name-part> <tp:taxon-name-part taxon-name-part-type="species" reg="bourkei">bourkei</tp:taxon-name-part></tp:taxon-name></italic>. <bold>A</bold> Holotype, <italic><tp:taxon-name><tp:taxon-name-part taxon-name-part-type="genus" reg="Laspionchis">L.</tp:taxon-name-part> <tp:taxon-name-part taxon-name-part-type="species" reg="bourkei">bourkei</tp:taxon-name-part> <tp:taxon-name-part taxon-name-part-type="subspecies" reg="bourkei">bourkei</tp:taxon-name-part></tp:taxon-name></italic>, Australia, Northern Territory, [1657 H] (<named-content xmlns:xlink="http://www.w3.org/1999/xlink" content-type="dwc:institutional_code" xlink:type="simple">NTM</named-content> P.57615) <bold>B</bold> holotype, <italic><tp:taxon-name><tp:taxon-name-part taxon-name-part-type="genus" reg="Laspionchis">L.</tp:taxon-name-part> <tp:taxon-name-part taxon-name-part-type="species" reg="bourkei">bourkei</tp:taxon-name-part> <tp:taxon-name-part taxon-name-part-type="subspecies" reg="lateriensis">lateriensis</tp:taxon-name-part></tp:taxon-name></italic>, Indonesia, Ambon, [6064 H] (<abbrev xmlns:xlink="http://www.w3.org/1999/xlink" content-type="institution" xlink:title="Universitas Malikussaleh, North Aceh, Sumatra, Indonesia" id="ABBRID0EEZBK" xlink:type="simple">UMIZ</abbrev> 00115) <bold>C</bold> holotype, <italic><tp:taxon-name><tp:taxon-name-part taxon-name-part-type="genus" reg="Laspionchis">L.</tp:taxon-name-part> <tp:taxon-name-part taxon-name-part-type="species" reg="bourkei">bourkei</tp:taxon-name-part> <tp:taxon-name-part taxon-name-part-type="subspecies" reg="matangensis">matangensis</tp:taxon-name-part></tp:taxon-name></italic>, Peninsular Malaysia, [5958 H] (<named-content xmlns:xlink="http://www.w3.org/1999/xlink" content-type="dwc:institutional_code" xlink:type="simple">USMMC</named-content> 00055). Scale bars: 2 mm (<bold>A</bold>), 1 mm (<bold>B, C)</bold>. Abbreviations: dd deferent duct fgm female gland mass hg hermaphroditic gland ov oviduct rs receptaculum seminis sp spermatheca.</p></caption><graphic xmlns:xlink="http://www.w3.org/1999/xlink" xlink:href="zookeys-877-031-g021.jpg" position="float" orientation="portrait" xlink:type="simple" id="oo_343061.jpg"><uri content-type="original_file" xlink:type="simple">https://binary.pensoft.net/fig/343061</uri></graphic></fig></tp:treatment-sec><tp:treatment-sec sec-type="Copulatory apparatus" id="SECID0EI1BK"><title>Copulatory apparatus</title><p>(Figs <xref ref-type="fig" rid="F22">22</xref>–<xref ref-type="fig" rid="F24">24</xref>, <xref ref-type="fig" rid="F28">28</xref>, <xref ref-type="fig" rid="F29">29</xref>). The length of the flagellum of the accessory penial gland varies among individuals but it is always heavily coiled. The hollow spine of the penial gland is narrow, straight, elongated. Its base is conical. Its length varies from 0.35 mm to 1 mm (see below for each subspecies). The penial sheath is narrow and short. The penial sheath protects the penis for its entire length. The beginning of the retractor muscle marks the separation between the penial sheath (and the penis inside) and the deferent duct. The retractor muscle is short (as long as the penial sheath) and inserting in the first third of the visceral cavity, vestigial (and free with no attachment), or absent (see below for each subspecies). There is no additional, distal, retractor muscle fibers. The deferent duct is highly convoluted. Inside the penial sheath, the penis is a narrow, thin, elongated, hollow tube, with numerous and densely-arranged (next to each other) hooks in its distal part. Penial hooks are pointed and measure from 15 to 45 μm (see below for each subspecies). When the penis is retracted inside the penial sheath, the hooks are inside the tube-like penis; during copulation, the penis is everted like a glove and the hooks are then on the outside.</p><fig id="F22" position="float" orientation="portrait"><object-id xmlns:xlink="http://www.w3.org/1999/xlink" content-type="doi" xlink:type="simple">10.3897/zookeys.877.36698.figure22</object-id><object-id xmlns:xlink="http://www.w3.org/1999/xlink" content-type="arpha" xlink:type="simple">75FED2EA-BC45-5F95-856C-4332CFE5E1EE</object-id><label>Figure 22.</label><caption><p>Anterior, male, copulatory apparatus, <italic><tp:taxon-name><tp:taxon-name-part taxon-name-part-type="genus" reg="Laspionchis">Laspionchis</tp:taxon-name-part> <tp:taxon-name-part taxon-name-part-type="species" reg="bourkei">bourkei</tp:taxon-name-part></tp:taxon-name></italic>. <bold>A</bold> Holotype, <italic><tp:taxon-name><tp:taxon-name-part taxon-name-part-type="genus" reg="Laspionchis">L.</tp:taxon-name-part> <tp:taxon-name-part taxon-name-part-type="species" reg="bourkei">bourkei</tp:taxon-name-part> <tp:taxon-name-part taxon-name-part-type="subspecies" reg="bourkei">bourkei</tp:taxon-name-part></tp:taxon-name></italic>, Australia, Northern Territory, [1657 H] (<named-content xmlns:xlink="http://www.w3.org/1999/xlink" content-type="dwc:institutional_code" xlink:type="simple">NTM</named-content> P.57615) <bold>B</bold> holotype, <italic><tp:taxon-name><tp:taxon-name-part taxon-name-part-type="genus" reg="Laspionchis">L.</tp:taxon-name-part> <tp:taxon-name-part taxon-name-part-type="species" reg="bourkei">bourkei</tp:taxon-name-part> <tp:taxon-name-part taxon-name-part-type="subspecies" reg="lateriensis">lateriensis</tp:taxon-name-part></tp:taxon-name></italic>, Indonesia, Ambon, [6064 H] (<abbrev xmlns:xlink="http://www.w3.org/1999/xlink" content-type="institution" xlink:title="Universitas Malikussaleh, North Aceh, Sumatra, Indonesia" id="ABBRID0EY3BK" xlink:type="simple">UMIZ</abbrev> 00115) <bold>C</bold> holotype, <italic><tp:taxon-name><tp:taxon-name-part taxon-name-part-type="genus" reg="Laspionchis">L.</tp:taxon-name-part> <tp:taxon-name-part taxon-name-part-type="species" reg="bourkei">bourkei</tp:taxon-name-part> <tp:taxon-name-part taxon-name-part-type="subspecies" reg="matangensis">matangensis</tp:taxon-name-part></tp:taxon-name></italic>, Peninsular Malaysia, [5958 H] (<named-content xmlns:xlink="http://www.w3.org/1999/xlink" content-type="dwc:institutional_code" xlink:type="simple">USMMC</named-content> 00055). Scale bars: 1 mm (<bold>A)</bold>, 2 mm (<bold>B)</bold>, 0.5 mm (<bold>C)</bold>. Abbreviations: ag accessory penial gland dd deferent duct ms muscular sac ps penial sheath rm retractor muscle v vestibule.</p></caption><graphic xmlns:xlink="http://www.w3.org/1999/xlink" xlink:href="zookeys-877-031-g022.jpg" position="float" orientation="portrait" xlink:type="simple" id="oo_343062.jpg"><uri content-type="original_file" xlink:type="simple">https://binary.pensoft.net/fig/343062</uri></graphic></fig><fig id="F23" position="float" orientation="portrait"><object-id xmlns:xlink="http://www.w3.org/1999/xlink" content-type="doi" xlink:type="simple">10.3897/zookeys.877.36698.figure23</object-id><object-id xmlns:xlink="http://www.w3.org/1999/xlink" content-type="arpha" xlink:type="simple">1CA565A0-8BB3-500C-B70B-824105D6D4D4</object-id><label>Figure 23.</label><caption><p>Penial hooks, <italic><tp:taxon-name><tp:taxon-name-part taxon-name-part-type="genus" reg="Laspionchis">Laspionchis</tp:taxon-name-part> <tp:taxon-name-part taxon-name-part-type="species" reg="bourkei">bourkei</tp:taxon-name-part></tp:taxon-name></italic><bold>A–D</bold> Holotype, <italic><tp:taxon-name><tp:taxon-name-part taxon-name-part-type="genus" reg="Laspionchis">L.</tp:taxon-name-part> <tp:taxon-name-part taxon-name-part-type="species" reg="bourkei">bourkei</tp:taxon-name-part> <tp:taxon-name-part taxon-name-part-type="subspecies" reg="lateriensis">lateriensis</tp:taxon-name-part></tp:taxon-name></italic>, Indonesia, Ambon [6064 H] (<abbrev xmlns:xlink="http://www.w3.org/1999/xlink" content-type="institution" xlink:title="Universitas Malikussaleh, North Aceh, Sumatra, Indonesia" id="ABBRID0EC6BK" xlink:type="simple">UMIZ</abbrev> 00115) <bold>E, F</bold><italic><tp:taxon-name><tp:taxon-name-part taxon-name-part-type="genus" reg="Laspionchis">L.</tp:taxon-name-part> <tp:taxon-name-part taxon-name-part-type="species" reg="bourkei">bourkei</tp:taxon-name-part> <tp:taxon-name-part taxon-name-part-type="subspecies" reg="bourkei">bourkei</tp:taxon-name-part></tp:taxon-name></italic>, Australia, Northern Territory [1692] (<named-content xmlns:xlink="http://www.w3.org/1999/xlink" content-type="dwc:institutional_code" xlink:type="simple">NTM</named-content> P.57619). Scale bars: 40 μm (<bold>A, E)</bold>, 20 μm (<bold>B)</bold>, 5 μm (<bold>C, D)</bold>, 4 μm <bold>(F)</bold>.</p></caption><graphic xmlns:xlink="http://www.w3.org/1999/xlink" xlink:href="zookeys-877-031-g023.jpg" position="float" orientation="portrait" xlink:type="simple" id="oo_343063.jpg"><uri content-type="original_file" xlink:type="simple">https://binary.pensoft.net/fig/343063</uri></graphic></fig><fig id="F24" position="float" orientation="portrait"><object-id xmlns:xlink="http://www.w3.org/1999/xlink" content-type="doi" xlink:type="simple">10.3897/zookeys.877.36698.figure24</object-id><object-id xmlns:xlink="http://www.w3.org/1999/xlink" content-type="arpha" xlink:type="simple">0FF04F28-6A94-5822-A197-38C5592FEDB5</object-id><label>Figure 24.</label><caption><p>Spine of the accessory penial gland, <italic><tp:taxon-name><tp:taxon-name-part taxon-name-part-type="genus" reg="Laspionchis">Laspionchis</tp:taxon-name-part> <tp:taxon-name-part taxon-name-part-type="species" reg="bourkei">bourkei</tp:taxon-name-part></tp:taxon-name></italic><bold>A–D, F</bold><italic><tp:taxon-name><tp:taxon-name-part taxon-name-part-type="genus" reg="Laspionchis">L.</tp:taxon-name-part> <tp:taxon-name-part taxon-name-part-type="species" reg="bourkei">bourkei</tp:taxon-name-part> <tp:taxon-name-part taxon-name-part-type="subspecies" reg="bourkei">bourkei</tp:taxon-name-part></tp:taxon-name></italic>, Australia, Northern Territory <bold>E, G</bold><italic><tp:taxon-name><tp:taxon-name-part taxon-name-part-type="genus" reg="Laspionchis">L.</tp:taxon-name-part> <tp:taxon-name-part taxon-name-part-type="species" reg="bourkei">bourkei</tp:taxon-name-part> <tp:taxon-name-part taxon-name-part-type="subspecies" reg="lateriensis">lateriensis</tp:taxon-name-part></tp:taxon-name></italic>, Indonesia, Ambon. <bold>A</bold> Holotype, [1657 H] (<named-content xmlns:xlink="http://www.w3.org/1999/xlink" content-type="dwc:institutional_code" xlink:type="simple">NTM</named-content> P.57615) <bold>B</bold> [1666] (<named-content xmlns:xlink="http://www.w3.org/1999/xlink" content-type="dwc:institutional_code" xlink:type="simple">NTM</named-content> P.57618) <bold>C</bold> [1692] (<named-content xmlns:xlink="http://www.w3.org/1999/xlink" content-type="dwc:institutional_code" xlink:type="simple">NTM</named-content> P.57619) <bold>D</bold> [1673] (<named-content xmlns:xlink="http://www.w3.org/1999/xlink" content-type="dwc:institutional_code" xlink:type="simple">NTM</named-content> P.57618) <bold>E</bold> holotype, [6064 H] (<abbrev xmlns:xlink="http://www.w3.org/1999/xlink" content-type="institution" xlink:title="Universitas Malikussaleh, North Aceh, Sumatra, Indonesia" id="ABBRID0E4CCK" xlink:type="simple">UMIZ</abbrev> 00115) <bold>F</bold> same as <bold>A G</bold> same as <bold>E</bold>. Scale bars: 100 μm (<bold>A–E)</bold>, 10 μm (<bold>F, G)</bold>.</p></caption><graphic xmlns:xlink="http://www.w3.org/1999/xlink" xlink:href="zookeys-877-031-g024.jpg" position="float" orientation="portrait" xlink:type="simple" id="oo_343064.jpg"><uri content-type="original_file" xlink:type="simple">https://binary.pensoft.net/fig/343064</uri></graphic></fig></tp:treatment-sec><tp:treatment-sec sec-type="remarks" id="SECID0ERDCK"><title>Remarks.</title><p>A new species name is needed because no existing name applies to the species described here, based on the examination of all the type specimens available <!--PageBreak -->in the <tp:taxon-name><tp:taxon-name-part taxon-name-part-type="family">Onchidiidae</tp:taxon-name-part></tp:taxon-name>, a careful study of all the original descriptions, and our ongoing taxonomic revision of each genus of the family (<xref ref-type="bibr" rid="B10">Dayrat et al. 2016</xref>, <xref ref-type="bibr" rid="B11">2017</xref>, <xref ref-type="bibr" rid="B12">2018</xref>, <xref ref-type="bibr" rid="B13">2019</xref>; <xref ref-type="bibr" rid="B9">Dayrat and Goulding 2017</xref>; <xref ref-type="bibr" rid="B15">Goulding et al. 2018a</xref>, <xref ref-type="bibr" rid="B16">b</xref>, <xref ref-type="bibr" rid="B17">c</xref>).</p><!--PageBreak --><p><italic><tp:taxon-name><tp:taxon-name-part taxon-name-part-type="genus" reg="Laspionchis">Laspionchis</tp:taxon-name-part> <tp:taxon-name-part taxon-name-part-type="species" reg="bourkei">bourkei</tp:taxon-name-part></tp:taxon-name></italic> is divided in three distinct units of which the reciprocal monophyly is highly-supported in both mitochondrial and nuclear analyses (except for <italic><tp:taxon-name><tp:taxon-name-part taxon-name-part-type="genus" reg="Laspionchis">L.</tp:taxon-name-part> <tp:taxon-name-part taxon-name-part-type="species" reg="bourkei">bourkei</tp:taxon-name-part> <tp:taxon-name-part taxon-name-part-type="subspecies" reg="matangensis">matangensis</tp:taxon-name-part></tp:taxon-name></italic>, unresolved using nuclear data). The fact that the three units within <italic><tp:taxon-name><tp:taxon-name-part taxon-name-part-type="genus" reg="Laspionchis">L.</tp:taxon-name-part> <tp:taxon-name-part taxon-name-part-type="species" reg="bourkei">bourkei</tp:taxon-name-part></tp:taxon-name></italic> are distinct taxa means that they should be recognized and named. Even though we could have ranked them as species, we decided to rank them as sub-species for three main reasons.</p><p>(1) The three units within <italic><tp:taxon-name><tp:taxon-name-part taxon-name-part-type="genus" reg="Laspionchis">L.</tp:taxon-name-part> <tp:taxon-name-part taxon-name-part-type="species" reg="bourkei">bourkei</tp:taxon-name-part></tp:taxon-name></italic> are cryptic externally and internally. Some minor anatomical differences seem to exist but which can hardly be used for identification (Table <xref ref-type="table" rid="T3">3</xref>).</p><!--PageBreak --><p>(2) Ranking the three units within <italic><tp:taxon-name><tp:taxon-name-part taxon-name-part-type="genus" reg="Laspionchis">L.</tp:taxon-name-part> <tp:taxon-name-part taxon-name-part-type="species" reg="bourkei">bourkei</tp:taxon-name-part></tp:taxon-name></italic> as subspecies rather than species is more in agreement with the genetic distances observed between <italic><tp:taxon-name><tp:taxon-name-part taxon-name-part-type="genus" reg="Laspionchis">L.</tp:taxon-name-part> <tp:taxon-name-part taxon-name-part-type="species" reg="boucheti">boucheti</tp:taxon-name-part></tp:taxon-name></italic> and <italic><tp:taxon-name><tp:taxon-name-part taxon-name-part-type="genus" reg="Laspionchis">L.</tp:taxon-name-part> <tp:taxon-name-part taxon-name-part-type="species" reg="bourkei">bourkei</tp:taxon-name-part></tp:taxon-name></italic>. Indeed, the distance gap between <italic><tp:taxon-name><tp:taxon-name-part taxon-name-part-type="genus" reg="Laspionchis">L.</tp:taxon-name-part> <tp:taxon-name-part taxon-name-part-type="species" reg="boucheti">boucheti</tp:taxon-name-part></tp:taxon-name></italic> and <italic><tp:taxon-name><tp:taxon-name-part taxon-name-part-type="genus" reg="Laspionchis">L.</tp:taxon-name-part> <tp:taxon-name-part taxon-name-part-type="species" reg="bourkei">bourkei</tp:taxon-name-part></tp:taxon-name></italic> is between 2.5% and 7.5%, while the distance gap between the three <italic><tp:taxon-name><tp:taxon-name-part taxon-name-part-type="genus" reg="Laspionchis">L.</tp:taxon-name-part> <tp:taxon-name-part taxon-name-part-type="species" reg="bourkei">bourkei</tp:taxon-name-part></tp:taxon-name></italic> units is between 2.5% and 3.9%, clearly suggesting that the three <italic><tp:taxon-name><tp:taxon-name-part taxon-name-part-type="genus" reg="Laspionchis">L.</tp:taxon-name-part> <tp:taxon-name-part taxon-name-part-type="species" reg="bourkei">bourkei</tp:taxon-name-part></tp:taxon-name></italic> units are much less divergent (their <abbrev xmlns:xlink="http://www.w3.org/1999/xlink" content-type="institution" xlink:title="cytochrome c oxidase I" id="ABBRID0EHJCK" xlink:type="simple">COI</abbrev> sequences) than <italic><tp:taxon-name><tp:taxon-name-part taxon-name-part-type="genus" reg="Laspionchis">L.</tp:taxon-name-part> <tp:taxon-name-part taxon-name-part-type="species" reg="boucheti">boucheti</tp:taxon-name-part></tp:taxon-name></italic> and <italic><tp:taxon-name><tp:taxon-name-part taxon-name-part-type="genus" reg="Laspionchis">L.</tp:taxon-name-part> <tp:taxon-name-part taxon-name-part-type="species" reg="bourkei">bourkei</tp:taxon-name-part></tp:taxon-name></italic>, supporting their ranking as subspecies. Distance values should not necessarily be compared from one genus to another, but they can be compared between very closely related species.</p><p>(3) As of today, the three units within <italic><tp:taxon-name><tp:taxon-name-part taxon-name-part-type="genus" reg="Laspionchis">L.</tp:taxon-name-part> <tp:taxon-name-part taxon-name-part-type="species" reg="bourkei">bourkei</tp:taxon-name-part></tp:taxon-name></italic> are allopatric which means that a doubt remains as to whether the three units are reproductively isolated or not. Overall, the three units within <italic><tp:taxon-name><tp:taxon-name-part taxon-name-part-type="genus" reg="Laspionchis">L.</tp:taxon-name-part> <tp:taxon-name-part taxon-name-part-type="species" reg="bourkei">bourkei</tp:taxon-name-part></tp:taxon-name></italic> probably are relatively young taxa which diverged recently, explaining that they are cryptic internally and that their <abbrev xmlns:xlink="http://www.w3.org/1999/xlink" content-type="institution" xlink:title="cytochrome c oxidase I" id="ABBRID0E1KCK" xlink:type="simple">COI</abbrev> sequences are less divergent than the <abbrev xmlns:xlink="http://www.w3.org/1999/xlink" content-type="institution" xlink:title="cytochrome c oxidase I" id="ABBRID0E6KCK" xlink:type="simple">COI</abbrev> sequences between <italic><tp:taxon-name><tp:taxon-name-part taxon-name-part-type="genus" reg="Laspionchis">L.</tp:taxon-name-part> <tp:taxon-name-part taxon-name-part-type="species" reg="boucheti">boucheti</tp:taxon-name-part></tp:taxon-name></italic> and <italic><tp:taxon-name><tp:taxon-name-part taxon-name-part-type="genus" reg="Laspionchis">L.</tp:taxon-name-part> <tp:taxon-name-part taxon-name-part-type="species" reg="bourkei">bourkei</tp:taxon-name-part></tp:taxon-name></italic>.</p></tp:treatment-sec><tp:treatment-sec><!--Section generated to contain objects referenced in tp:taxon-treatment.--><fig id="F25" position="float" orientation="portrait"><object-id xmlns:xlink="http://www.w3.org/1999/xlink" content-type="doi" xlink:type="simple">10.3897/zookeys.877.36698.figure25</object-id><object-id xmlns:xlink="http://www.w3.org/1999/xlink" content-type="arpha" xlink:type="simple">7164316B-FB6D-5922-A7B3-D118ACE41BB6</object-id><label>Figure 25.</label><caption><p>Radula, <italic><tp:taxon-name><tp:taxon-name-part taxon-name-part-type="genus" reg="Laspionchis">Laspionchis</tp:taxon-name-part> <tp:taxon-name-part taxon-name-part-type="species" reg="bourkei">bourkei</tp:taxon-name-part> <tp:taxon-name-part taxon-name-part-type="subspecies" reg="lateriensis">lateriensis</tp:taxon-name-part></tp:taxon-name></italic>, Indonesia, Ambon <bold>A–D</bold> holotype [6064 H] (<abbrev xmlns:xlink="http://www.w3.org/1999/xlink" content-type="institution" xlink:title="Universitas Malikussaleh, North Aceh, Sumatra, Indonesia" id="ABBRID0ELGDK" xlink:type="simple">UMIZ</abbrev> 00115) <bold>E, F</bold> [6063] (<abbrev xmlns:xlink="http://www.w3.org/1999/xlink" content-type="institution" xlink:title="Universitas Malikussaleh, North Aceh, Sumatra, Indonesia" id="ABBRID0ESGDK" xlink:type="simple">UMIZ</abbrev> 00116). <bold>A</bold> Rachidian and innermost lateral teeth <bold>B</bold> rachidian and innermost lateral teeth <bold>C</bold> lateral teeth <bold>D</bold> lateral teeth <bold>E</bold> lateral teeth (inferior view) <bold>F</bold> outermost lateral teeth. Scale bars: 10 μm (<bold>A, F)</bold>, 20 μm (<bold>B, C)</bold>, 30 μm (<bold>D)</bold>, 8 μm (<bold>E)</bold>. Abbreviations: bls basal lateral spine hlt hook of a lateral tooth.</p></caption><graphic xmlns:xlink="http://www.w3.org/1999/xlink" xlink:href="zookeys-877-031-g025.jpg" position="float" orientation="portrait" xlink:type="simple" id="oo_343065.jpg"><uri content-type="original_file" xlink:type="simple">https://binary.pensoft.net/fig/343065</uri></graphic></fig><fig id="F26" position="float" orientation="portrait"><object-id xmlns:xlink="http://www.w3.org/1999/xlink" content-type="doi" xlink:type="simple">10.3897/zookeys.877.36698.figure26</object-id><object-id xmlns:xlink="http://www.w3.org/1999/xlink" content-type="arpha" xlink:type="simple">3600C314-0FC5-5237-8EC9-BB3BCCF8DEFA</object-id><label>Figure 26.</label><caption><p>Habitats, <italic><tp:taxon-name><tp:taxon-name-part taxon-name-part-type="genus" reg="Laspionchis">Laspionchis</tp:taxon-name-part> <tp:taxon-name-part taxon-name-part-type="species" reg="bourkei">bourkei</tp:taxon-name-part> <tp:taxon-name-part taxon-name-part-type="subspecies" reg="matangensis">matangensis</tp:taxon-name-part></tp:taxon-name></italic>. <bold>A, B</bold> Peninsular Malaysia, Matang, old and open <italic><tp:taxon-name><tp:taxon-name-part taxon-name-part-type="genus" reg="Rhizophora">Rhizophora</tp:taxon-name-part></tp:taxon-name></italic> forest of with hard and soft mud, many creeks, and many old logs (st 256, type locality) <bold>C</bold> Singapore, mud outside mangrove on sun-exposed mudflat (st 7) <bold>D</bold> Philippines, narrow mangrove on the edge of fish ponds, tall <italic><tp:taxon-name><tp:taxon-name-part taxon-name-part-type="genus" reg="Rhizophora">Rhizophora</tp:taxon-name-part></tp:taxon-name></italic> and <italic><tp:taxon-name><tp:taxon-name-part taxon-name-part-type="genus" reg="Avicennia">Avicennia</tp:taxon-name-part></tp:taxon-name></italic> trees, many old logs (st 194) <bold>E</bold> Indonesia, Sumatra, soft but solid mud, big <italic><tp:taxon-name><tp:taxon-name-part taxon-name-part-type="genus" reg="Avicennia">Avicennia</tp:taxon-name-part></tp:taxon-name></italic>, a few logs, some <italic><tp:taxon-name><tp:taxon-name-part taxon-name-part-type="genus" reg="Nypa">Nypa</tp:taxon-name-part></tp:taxon-name></italic> on margin, little open space (st 76) <bold>F</bold> Vietnam, open <italic><tp:taxon-name><tp:taxon-name-part taxon-name-part-type="genus" reg="Avicennia">Avicennia</tp:taxon-name-part></tp:taxon-name></italic> and <italic><tp:taxon-name><tp:taxon-name-part taxon-name-part-type="genus" reg="Rhizophora">Rhizophora</tp:taxon-name-part></tp:taxon-name></italic> mangrove with hard mud by a small road and deep mud near water (st 221).</p></caption><graphic xmlns:xlink="http://www.w3.org/1999/xlink" xlink:href="zookeys-877-031-g026.jpg" position="float" orientation="portrait" xlink:type="simple" id="oo_343066.jpg"><uri content-type="original_file" xlink:type="simple">https://binary.pensoft.net/fig/343066</uri></graphic></fig><fig id="F27" position="float" orientation="portrait"><object-id xmlns:xlink="http://www.w3.org/1999/xlink" content-type="doi" xlink:type="simple">10.3897/zookeys.877.36698.figure27</object-id><object-id xmlns:xlink="http://www.w3.org/1999/xlink" content-type="arpha" xlink:type="simple">7DB0A2D6-4AE5-5E5D-8287-9C7B09125770</object-id><label>Figure 27.</label><caption><p>Live specimens, <italic><tp:taxon-name><tp:taxon-name-part taxon-name-part-type="genus" reg="Laspionchis">Laspionchis</tp:taxon-name-part> <tp:taxon-name-part taxon-name-part-type="species" reg="bourkei">bourkei</tp:taxon-name-part> <tp:taxon-name-part taxon-name-part-type="subspecies" reg="matangensis">matangensis</tp:taxon-name-part></tp:taxon-name></italic>. <bold>A</bold> Dorsal view, 13 mm long [1785], Indonesia, Sumatra (<abbrev xmlns:xlink="http://www.w3.org/1999/xlink" content-type="institution" xlink:title="Universitas Malikussaleh, North Aceh, Sumatra, Indonesia" id="ABBRID0EY1DK" xlink:type="simple">UMIZ</abbrev> 00113) <bold>B</bold> dorsal view, 10 mm long [1784], Indonesia, Sumatra (<abbrev xmlns:xlink="http://www.w3.org/1999/xlink" content-type="institution" xlink:title="Universitas Malikussaleh, North Aceh, Sumatra, Indonesia" id="ABBRID0E61DK" xlink:type="simple">UMIZ</abbrev> 00113) <bold>C</bold> dorsal view, 11 mm long [1783], Indonesia, Sumatra (<abbrev xmlns:xlink="http://www.w3.org/1999/xlink" content-type="institution" xlink:title="Universitas Malikussaleh, North Aceh, Sumatra, Indonesia" id="ABBRID0EG2DK" xlink:type="simple">UMIZ</abbrev> 00113) <bold>D</bold> dorsal view, 15 mm long [5961], Peninsular Malaysia, Matang (<named-content xmlns:xlink="http://www.w3.org/1999/xlink" content-type="dwc:institutional_code" xlink:type="simple">USMMC</named-content> 00056) <bold>E</bold> dorsal view, 25 mm long [3343], Philippines, Bohol (<named-content xmlns:xlink="http://www.w3.org/1999/xlink" content-type="dwc:institutional_code" xlink:type="simple">PNM</named-content> 041254) <bold>F</bold> holotype, dorsal view, 15 mm long [5958 H], Peninsular Malaysia, Matang (<named-content xmlns:xlink="http://www.w3.org/1999/xlink" content-type="dwc:institutional_code" xlink:type="simple">USMMC</named-content> 00055) <bold>G</bold> ventral view, 13 mm long [5963], Peninsular Malaysia, Matang (<named-content xmlns:xlink="http://www.w3.org/1999/xlink" content-type="dwc:institutional_code" xlink:type="simple">USMMC</named-content> 00056) <bold>H</bold> ventral view, 8 mm long [5965], Peninsular Malaysia, Matang (<named-content xmlns:xlink="http://www.w3.org/1999/xlink" content-type="dwc:institutional_code" xlink:type="simple">USMMC</named-content> 00056) <bold>I</bold> ventral view, same as <bold>E</bold>.</p></caption><graphic xmlns:xlink="http://www.w3.org/1999/xlink" xlink:href="zookeys-877-031-g027.jpg" position="float" orientation="portrait" xlink:type="simple" id="oo_343067.jpg"><uri content-type="original_file" xlink:type="simple">https://binary.pensoft.net/fig/343067</uri></graphic></fig><fig id="F28" position="float" orientation="portrait"><object-id xmlns:xlink="http://www.w3.org/1999/xlink" content-type="doi" xlink:type="simple">10.3897/zookeys.877.36698.figure28</object-id><object-id xmlns:xlink="http://www.w3.org/1999/xlink" content-type="arpha" xlink:type="simple">5FED9E68-B7AF-501D-B87E-26EB4F7E3468</object-id><label>Figure 28.</label><caption><p>Penial hooks, <italic><tp:taxon-name><tp:taxon-name-part taxon-name-part-type="genus" reg="Laspionchis">Laspionchis</tp:taxon-name-part> <tp:taxon-name-part taxon-name-part-type="species" reg="bourkei">bourkei</tp:taxon-name-part> <tp:taxon-name-part taxon-name-part-type="subspecies" reg="matangensis">matangensis</tp:taxon-name-part></tp:taxon-name></italic>, Peninsular Malaysia <bold>A, B</bold> Holotype [5958 H] (<named-content xmlns:xlink="http://www.w3.org/1999/xlink" content-type="dwc:institutional_code" xlink:type="simple">USMMC</named-content> 00055) <bold>C–E</bold> [5959] (<named-content xmlns:xlink="http://www.w3.org/1999/xlink" content-type="dwc:institutional_code" xlink:type="simple">USMMC</named-content> 00056) <bold>F</bold> [5960] (<named-content xmlns:xlink="http://www.w3.org/1999/xlink" content-type="dwc:institutional_code" xlink:type="simple">USMMC</named-content> 00056). Scale bars: 10 μm (<bold>A, C)</bold>, 3 μm (<bold>B)</bold>, 4 μm (<bold>D)</bold>, 5 μm (<bold>E)</bold>, 20 μm (<bold>F)</bold>.</p></caption><graphic xmlns:xlink="http://www.w3.org/1999/xlink" xlink:href="zookeys-877-031-g028.jpg" position="float" orientation="portrait" xlink:type="simple" id="oo_343068.jpg"><uri content-type="original_file" xlink:type="simple">https://binary.pensoft.net/fig/343068</uri></graphic></fig><fig id="F29" position="float" orientation="portrait"><object-id xmlns:xlink="http://www.w3.org/1999/xlink" content-type="doi" xlink:type="simple">10.3897/zookeys.877.36698.figure29</object-id><object-id xmlns:xlink="http://www.w3.org/1999/xlink" content-type="arpha" xlink:type="simple">BB12811F-6E18-5738-A6D1-947E027CB868</object-id><label>Figure 29.</label><caption><p>Spine of the accessory penial gland, <italic><tp:taxon-name><tp:taxon-name-part taxon-name-part-type="genus" reg="Laspionchis">Laspionchis</tp:taxon-name-part> <tp:taxon-name-part taxon-name-part-type="species" reg="bourkei">bourkei</tp:taxon-name-part> <tp:taxon-name-part taxon-name-part-type="subspecies" reg="matangensis">matangensis</tp:taxon-name-part></tp:taxon-name></italic>. <bold>A</bold> Holotype, Peninsular Malaysia, [5958 H] (<named-content xmlns:xlink="http://www.w3.org/1999/xlink" content-type="dwc:institutional_code" xlink:type="simple">USMMC</named-content> 00055) <bold>B</bold> Peninsular Malaysia, [5959] (<named-content xmlns:xlink="http://www.w3.org/1999/xlink" content-type="dwc:institutional_code" xlink:type="simple">USMMC</named-content> 00056) <bold>C</bold> Philippines, [3343] (<named-content xmlns:xlink="http://www.w3.org/1999/xlink" content-type="dwc:institutional_code" xlink:type="simple">PNM</named-content> 041254) <bold>D</bold> Peninsular Malaysia, [5960] (<named-content xmlns:xlink="http://www.w3.org/1999/xlink" content-type="dwc:institutional_code" xlink:type="simple">USMMC</named-content> 00056) <bold>E</bold> same as <bold>A F</bold> same as <bold>B</bold>. Scale bars: 100 μm (<bold>A–C)</bold>, 50 μm (<bold>D)</bold>, 5 μm (<bold>E, F)</bold>.</p></caption><graphic xmlns:xlink="http://www.w3.org/1999/xlink" xlink:href="zookeys-877-031-g029.jpg" position="float" orientation="portrait" xlink:type="simple" id="oo_343069.jpg"><uri content-type="original_file" xlink:type="simple">https://binary.pensoft.net/fig/343069</uri></graphic></fig><fig id="F7" position="float" orientation="portrait"><object-id xmlns:xlink="http://www.w3.org/1999/xlink" content-type="doi" xlink:type="simple">10.3897/zookeys.877.36698.figure7</object-id><object-id xmlns:xlink="http://www.w3.org/1999/xlink" content-type="arpha" xlink:type="simple">4C37868D-54F4-5030-8BA6-375ADDC0A934</object-id><label>Figure 7.</label><caption><p>Geographical distribution of the two species of <italic><tp:taxon-name><tp:taxon-name-part taxon-name-part-type="genus" reg="Laspionchis">Laspionchis</tp:taxon-name-part></tp:taxon-name></italic>. Distinct colors are used for each subspecies of <italic><tp:taxon-name><tp:taxon-name-part taxon-name-part-type="genus" reg="Laspionchis">L.</tp:taxon-name-part> <tp:taxon-name-part taxon-name-part-type="species" reg="bourkei">bourkei</tp:taxon-name-part></tp:taxon-name></italic>. The colors used are the same as those used in the phylogenetic trees (Figs <xref ref-type="fig" rid="F2">2</xref>–<xref ref-type="fig" rid="F5">5</xref>). Colored areas correspond to hypothetical geographical ranges based on known records.</p></caption><graphic xmlns:xlink="http://www.w3.org/1999/xlink" xlink:href="zookeys-877-031-g007.jpg" position="float" orientation="portrait" xlink:type="simple" id="oo_343047.jpg"><uri content-type="original_file" xlink:type="simple">https://binary.pensoft.net/fig/343047</uri></graphic></fig><fig id="F2" position="float" orientation="portrait"><object-id xmlns:xlink="http://www.w3.org/1999/xlink" content-type="doi" xlink:type="simple">10.3897/zookeys.877.36698.figure2</object-id><object-id xmlns:xlink="http://www.w3.org/1999/xlink" content-type="arpha" xlink:type="simple">440512F4-83D2-5CC5-B8DF-24298C525B78</object-id><label>Figure 2.</label><caption><p>Phylogenetic relationships within <italic><tp:taxon-name><tp:taxon-name-part taxon-name-part-type="genus" reg="Laspionchis">Laspionchis</tp:taxon-name-part></tp:taxon-name></italic> based on concatenated mitochondrial <abbrev xmlns:xlink="http://www.w3.org/1999/xlink" content-type="institution" xlink:title="cytochrome c oxidase I" id="ABBRID0EMNBI" xlink:type="simple">COI</abbrev> and 16S DNA sequences for 80 individuals (including 19 outgroups). Numbers by the branches are the bootstrap values (maximum likelihood analysis, <abbrev xmlns:xlink="http://www.w3.org/1999/xlink" content-type="institution" xlink:title="maximum likelihood analysis" id="ABBRID0ERNBI" xlink:type="simple">ML</abbrev>) and the posterior probabilities (Bayesian analysis). Only numbers &gt; 60% (<abbrev xmlns:xlink="http://www.w3.org/1999/xlink" content-type="institution" xlink:title="maximum likelihood analysis" id="ABBRID0EWNBI" xlink:type="simple">ML</abbrev>) and &gt; 0.9 (Bayesian) are indicated. Numbers for each individual correspond to unique identifiers for DNA extraction. All sequences of <italic><tp:taxon-name><tp:taxon-name-part taxon-name-part-type="genus" reg="Laspionchis">Laspionchis</tp:taxon-name-part></tp:taxon-name></italic> individuals are new. Sequences of the outgroups are from our previous studies (<xref ref-type="bibr" rid="B8">Dayrat et al. 2011</xref>, <xref ref-type="bibr" rid="B10">2016</xref>, <xref ref-type="bibr" rid="B11">2017</xref>, <xref ref-type="bibr" rid="B12">2018</xref>, <xref ref-type="bibr" rid="B13">2019</xref>; <xref ref-type="bibr" rid="B9">Dayrat and Goulding 2017</xref>; <xref ref-type="bibr" rid="B15">Goulding et al. 2018a</xref>, <xref ref-type="bibr" rid="B16">b</xref>, <xref ref-type="bibr" rid="B17">c</xref>). Information on specimens can be found in the lists of material examined and in Table <xref ref-type="table" rid="T1">1</xref>. The color used for each subspecies is the same as the color used in Figs <xref ref-type="fig" rid="F3">3</xref>–<xref ref-type="fig" rid="F7">7</xref>.</p></caption><graphic xmlns:xlink="http://www.w3.org/1999/xlink" xlink:href="zookeys-877-031-g002.jpg" position="float" orientation="portrait" xlink:type="simple" id="oo_343042.jpg"><uri content-type="original_file" xlink:type="simple">https://binary.pensoft.net/fig/343042</uri></graphic></fig><fig id="F5" position="float" orientation="portrait"><object-id xmlns:xlink="http://www.w3.org/1999/xlink" content-type="doi" xlink:type="simple">10.3897/zookeys.877.36698.figure5</object-id><object-id xmlns:xlink="http://www.w3.org/1999/xlink" content-type="arpha" xlink:type="simple">C1F74ED8-D22F-5898-BD79-17639A8FED93</object-id><label>Figure 5.</label><caption><p>Maximum parsimony consensus tree within <italic><tp:taxon-name><tp:taxon-name-part taxon-name-part-type="genus" reg="Laspionchis">Laspionchis</tp:taxon-name-part></tp:taxon-name></italic>, performed with concatenated nuclear ITS2 and 28S DNA sequences from 41 individuals (including 19 outgroups). Numbers by the branches are the bootstrap values (only numbers &gt; 70% are indicated). Numbers for each individual correspond to unique identifiers for DNA extraction. All sequences of <italic><tp:taxon-name><tp:taxon-name-part taxon-name-part-type="genus" reg="Laspionchis">Laspionchis</tp:taxon-name-part></tp:taxon-name></italic> individuals are new. Outgroups sequences are from our previous studies (<xref ref-type="bibr" rid="B8">Dayrat et al. 2011</xref>, <xref ref-type="bibr" rid="B10">2016</xref>, <xref ref-type="bibr" rid="B11">2017</xref>, <xref ref-type="bibr" rid="B12">2018</xref>, <xref ref-type="bibr" rid="B13">2019</xref>; <xref ref-type="bibr" rid="B9">Dayrat and Goulding 2017</xref>; <xref ref-type="bibr" rid="B15">Goulding et al. 2018a</xref>, <xref ref-type="bibr" rid="B16">b</xref>, <xref ref-type="bibr" rid="B17">c</xref>). Information on specimens can be found in the lists of material examined and in Table <xref ref-type="table" rid="T1">1</xref>. The color used for each subspecies is the same as the color used in Figs <xref ref-type="fig" rid="F2">2</xref>–<xref ref-type="fig" rid="F4">4</xref>, <xref ref-type="fig" rid="F6">6</xref>, <xref ref-type="fig" rid="F7">7</xref>.</p></caption><graphic xmlns:xlink="http://www.w3.org/1999/xlink" xlink:href="zookeys-877-031-g005.jpg" position="float" orientation="portrait" xlink:type="simple" id="oo_343045.jpg"><uri content-type="original_file" xlink:type="simple">https://binary.pensoft.net/fig/343045</uri></graphic></fig><table-wrap id="T3" position="float" orientation="portrait"><label>Table 3.</label><caption><p>Summary of traits that can help distinguish the two species of <italic><tp:taxon-name><tp:taxon-name-part taxon-name-part-type="genus" reg="Laspionchis">Laspionchis</tp:taxon-name-part></tp:taxon-name></italic>. All traits are subject to individual variation. Traits are described in detail in the corresponding species descriptions. Traits are also indicated for the three subspecies of <italic><tp:taxon-name><tp:taxon-name-part taxon-name-part-type="genus" reg="Laspionchis">L.</tp:taxon-name-part> <tp:taxon-name-part taxon-name-part-type="species" reg="bourkei">bourkei</tp:taxon-name-part></tp:taxon-name></italic>.</p></caption><table id="TID0EBLCI" rules="all"><tbody><tr><th rowspan="1" colspan="1">Species</th><th rowspan="1" colspan="1">Retractor muscle (penis)</th><th rowspan="1" colspan="1">Retractor muscle (penis) attachment site</th><th rowspan="1" colspan="1">Distal muscle fibers</th><th rowspan="1" colspan="1">Accessory penial gland spine size (mm)</th><th rowspan="1" colspan="1">Penial hooks (μm)</th><th rowspan="1" colspan="1">Distribution</th></tr><tr><td rowspan="1" colspan="1">
                  <italic><tp:taxon-name><tp:taxon-name-part taxon-name-part-type="genus" reg="Laspionchis">L.</tp:taxon-name-part> <tp:taxon-name-part taxon-name-part-type="species" reg="boucheti">boucheti</tp:taxon-name-part></tp:taxon-name></italic>
                </td><td rowspan="1" colspan="1">Strong and long</td><td rowspan="1" colspan="1">Posterior end of visceral cavity (by the rectum)</td><td rowspan="1" colspan="1">yes</td><td rowspan="1" colspan="1">0.7 to 1</td><td rowspan="1" colspan="1">60 to 160</td><td rowspan="1" colspan="1">Peninsular Malaysia, Indonesia (Sumatra), Singapore, Brunei, Vietnam, Philippines (Bohol), Australia (Northern Territory, Queensland)</td></tr><tr><td rowspan="1" colspan="1">
                  <italic><tp:taxon-name><tp:taxon-name-part taxon-name-part-type="genus" reg="Laspionchis">L.</tp:taxon-name-part> <tp:taxon-name-part taxon-name-part-type="species" reg="bourkei">bourkei</tp:taxon-name-part> <tp:taxon-name-part taxon-name-part-type="subspecies" reg="bourkei">bourkei</tp:taxon-name-part></tp:taxon-name></italic>
                </td><td rowspan="1" colspan="1">Very short</td><td rowspan="1" colspan="1">Anterior third of the visceral cavity</td><td rowspan="1" colspan="1">no</td><td rowspan="1" colspan="1">0.75 to 1</td><td rowspan="1" colspan="1">20 to 35</td><td rowspan="1" colspan="1">Australia (Northern Territory)</td></tr><tr><td rowspan="1" colspan="1">
                  <italic><tp:taxon-name><tp:taxon-name-part taxon-name-part-type="genus" reg="Laspionchis">L.</tp:taxon-name-part> <tp:taxon-name-part taxon-name-part-type="species" reg="bourkei">bourkei</tp:taxon-name-part> <tp:taxon-name-part taxon-name-part-type="subspecies" reg="lateriensis">lateriensis</tp:taxon-name-part></tp:taxon-name></italic>
                </td><td rowspan="1" colspan="1">Absent or vestigial</td><td rowspan="1" colspan="1">–</td><td rowspan="1" colspan="1">no</td><td rowspan="1" colspan="1">0.35 to 0.75</td><td rowspan="1" colspan="1">20 to 45</td><td rowspan="1" colspan="1">Indonesia (Ambon)</td></tr><tr><td rowspan="1" colspan="1">
                  <italic><tp:taxon-name><tp:taxon-name-part taxon-name-part-type="genus" reg="Laspionchis">L.</tp:taxon-name-part> <tp:taxon-name-part taxon-name-part-type="species" reg="bourkei">bourkei</tp:taxon-name-part> <tp:taxon-name-part taxon-name-part-type="subspecies" reg="matangensis">matangensis</tp:taxon-name-part></tp:taxon-name></italic>
                </td><td rowspan="1" colspan="1">Absent or vestigial</td><td rowspan="1" colspan="1">–</td><td rowspan="1" colspan="1">no</td><td rowspan="1" colspan="1">0.43 to 0.57</td><td rowspan="1" colspan="1">15 to 40</td><td rowspan="1" colspan="1">Peninsular Malaysia, Indonesia (Sulawesi, Sumatra), Singapore, Philippines (Bohol), Vietnam</td></tr></tbody></table></table-wrap><table-wrap id="T4" position="float" orientation="portrait"><label>Table 4.</label><caption><p>Radular formulae for the two species of <italic><tp:taxon-name><tp:taxon-name-part taxon-name-part-type="genus" reg="Laspionchis">Laspionchis</tp:taxon-name-part></tp:taxon-name></italic>, following the format number of rows × number of lateral teeth per left half row – 1 (rachidian tooth)– number of lateral teeth per right half row. Each DNA extraction number corresponds to one individual. The voucher catalog numbers can be shared by several individuals when collected at exactly the same locality (each individual is preserved in its own separate vial with its corresponding DNA number).</p></caption><table id="TID0EG1CI" rules="all"><tbody><tr><th rowspan="1" colspan="1">Species</th><th rowspan="1" colspan="1">Radular formula</th><th rowspan="1" colspan="1">Specimen length (mm)</th><th rowspan="1" colspan="1">Voucher</th><th rowspan="1" colspan="1">DNA extraction number</th></tr><tr><td rowspan="3" colspan="1">
                        <italic><tp:taxon-name><tp:taxon-name-part taxon-name-part-type="genus" reg="Laspionchis">L.</tp:taxon-name-part> <tp:taxon-name-part taxon-name-part-type="species" reg="boucheti">boucheti</tp:taxon-name-part></tp:taxon-name></italic>
                      </td><td rowspan="1" colspan="1">43 × 50-1-50</td><td rowspan="1" colspan="1">30</td><td rowspan="1" colspan="1"><named-content xmlns:xlink="http://www.w3.org/1999/xlink" content-type="dwc:institutional_code" xlink:type="simple">NTM</named-content> P.57614</td><td rowspan="1" colspan="1">1688 H</td></tr><tr><td rowspan="1" colspan="1">57 × 90-1-90</td><td rowspan="1" colspan="1">31</td><td rowspan="1" colspan="1">
                        <named-content xmlns:xlink="http://www.w3.org/1999/xlink" content-type="dwc:institutional_code" xlink:type="simple">BDMNH</named-content>
                      </td><td rowspan="1" colspan="1">1037</td></tr><tr><td rowspan="1" colspan="1">55 × 70-1-70</td><td rowspan="1" colspan="1">31</td><td rowspan="1" colspan="1"><named-content xmlns:xlink="http://www.w3.org/1999/xlink" content-type="dwc:institutional_code" xlink:type="simple">ITBZC</named-content> IM 00017</td><td rowspan="1" colspan="1">5609</td></tr><tr><td rowspan="4" colspan="1">
                        <italic><tp:taxon-name><tp:taxon-name-part taxon-name-part-type="genus" reg="Laspionchis">L.</tp:taxon-name-part> <tp:taxon-name-part taxon-name-part-type="species" reg="bourkei">bourkei</tp:taxon-name-part> <tp:taxon-name-part taxon-name-part-type="subspecies" reg="bourkei">bourkei</tp:taxon-name-part></tp:taxon-name></italic>
                      </td><td rowspan="1" colspan="1">55 × 75-1-75</td><td rowspan="1" colspan="1">23</td><td rowspan="1" colspan="1"><named-content xmlns:xlink="http://www.w3.org/1999/xlink" content-type="dwc:institutional_code" xlink:type="simple">NTM</named-content> P.57615</td><td rowspan="1" colspan="1">1657 H</td></tr><tr><td rowspan="1" colspan="1">50 × 75-1-75</td><td rowspan="1" colspan="1">32</td><td rowspan="1" colspan="1"><named-content xmlns:xlink="http://www.w3.org/1999/xlink" content-type="dwc:institutional_code" xlink:type="simple">NTM</named-content> P.57618</td><td rowspan="1" colspan="1">1666</td></tr><tr><td rowspan="1" colspan="1">45 × 65-1-65</td><td rowspan="1" colspan="1">25</td><td rowspan="1" colspan="1"><named-content xmlns:xlink="http://www.w3.org/1999/xlink" content-type="dwc:institutional_code" xlink:type="simple">NTM</named-content> P.57619</td><td rowspan="1" colspan="1">1692</td></tr><tr><td rowspan="1" colspan="1">43 × 60-1-60</td><td rowspan="1" colspan="1">19</td><td rowspan="1" colspan="1"><named-content xmlns:xlink="http://www.w3.org/1999/xlink" content-type="dwc:institutional_code" xlink:type="simple">NTM</named-content> P.57618</td><td rowspan="1" colspan="1">1673</td></tr><tr><td rowspan="4" colspan="1">
                        <italic><tp:taxon-name><tp:taxon-name-part taxon-name-part-type="genus" reg="Laspionchis">L.</tp:taxon-name-part> <tp:taxon-name-part taxon-name-part-type="species" reg="bourkei">bourkei</tp:taxon-name-part> <tp:taxon-name-part taxon-name-part-type="subspecies" reg="lateriensis">lateriensis</tp:taxon-name-part></tp:taxon-name></italic>
                      </td><td rowspan="1" colspan="1">45 × 65-1-65</td><td rowspan="1" colspan="1">17</td><td rowspan="1" colspan="1"><abbrev xmlns:xlink="http://www.w3.org/1999/xlink" content-type="institution" xlink:title="Universitas Malikussaleh, North Aceh, Sumatra, Indonesia" id="ABBRID0EXNAK" xlink:type="simple">UMIZ</abbrev> 00115</td><td rowspan="1" colspan="1">6064 H</td></tr><tr><td rowspan="1" colspan="1">50 × 50-1-50</td><td rowspan="1" colspan="1">18</td><td rowspan="1" colspan="1"><abbrev xmlns:xlink="http://www.w3.org/1999/xlink" content-type="institution" xlink:title="Universitas Malikussaleh, North Aceh, Sumatra, Indonesia" id="ABBRID0EKOAK" xlink:type="simple">UMIZ</abbrev> 00116</td><td rowspan="1" colspan="1">6063</td></tr><tr><td rowspan="1" colspan="1">45 × 60-1-60</td><td rowspan="1" colspan="1">15</td><td rowspan="1" colspan="1"><abbrev xmlns:xlink="http://www.w3.org/1999/xlink" content-type="institution" xlink:title="Universitas Malikussaleh, North Aceh, Sumatra, Indonesia" id="ABBRID0E4OAK" xlink:type="simple">UMIZ</abbrev> 00116</td><td rowspan="1" colspan="1">6065</td></tr><tr><td rowspan="1" colspan="1">40 × 55-1-55</td><td rowspan="1" colspan="1">15</td><td rowspan="1" colspan="1"><abbrev xmlns:xlink="http://www.w3.org/1999/xlink" content-type="institution" xlink:title="Universitas Malikussaleh, North Aceh, Sumatra, Indonesia" id="ABBRID0EQPAK" xlink:type="simple">UMIZ</abbrev> 00116</td><td rowspan="1" colspan="1">6061</td></tr><tr><td rowspan="5" colspan="1">
                        <italic><tp:taxon-name><tp:taxon-name-part taxon-name-part-type="genus" reg="Laspionchis">L.</tp:taxon-name-part> <tp:taxon-name-part taxon-name-part-type="species" reg="bourkei">bourkei</tp:taxon-name-part> <tp:taxon-name-part taxon-name-part-type="subspecies" reg="matangensis">matangensis</tp:taxon-name-part></tp:taxon-name></italic>
                      </td><td rowspan="1" colspan="1">42 × 60-1-60</td><td rowspan="1" colspan="1">15</td><td rowspan="1" colspan="1"><named-content xmlns:xlink="http://www.w3.org/1999/xlink" content-type="dwc:institutional_code" xlink:type="simple">USMMC</named-content> 00055</td><td rowspan="1" colspan="1">5958 H</td></tr><tr><td rowspan="1" colspan="1">55 × 70-1-70</td><td rowspan="1" colspan="1">25</td><td rowspan="1" colspan="1"><named-content xmlns:xlink="http://www.w3.org/1999/xlink" content-type="dwc:institutional_code" xlink:type="simple">PNM</named-content> 041254</td><td rowspan="1" colspan="1">3343</td></tr><tr><td rowspan="1" colspan="1">45 × 60-1-60</td><td rowspan="1" colspan="1">12</td><td rowspan="1" colspan="1"><named-content xmlns:xlink="http://www.w3.org/1999/xlink" content-type="dwc:institutional_code" xlink:type="simple">USMMC</named-content> 00056</td><td rowspan="1" colspan="1">5960</td></tr><tr><td rowspan="1" colspan="1">41 × 55-1-55</td><td rowspan="1" colspan="1">15</td><td rowspan="1" colspan="1"><named-content xmlns:xlink="http://www.w3.org/1999/xlink" content-type="dwc:institutional_code" xlink:type="simple">USMMC</named-content> 00056</td><td rowspan="1" colspan="1">5959</td></tr><tr><td rowspan="1" colspan="1">37 × 45-1-45</td><td rowspan="1" colspan="1">8</td><td rowspan="1" colspan="1"><named-content xmlns:xlink="http://www.w3.org/1999/xlink" content-type="dwc:institutional_code" xlink:type="simple">USMMC</named-content> 00056</td><td rowspan="1" colspan="1">5965</td></tr></tbody></table></table-wrap><fig id="F1" position="float" orientation="portrait"><object-id xmlns:xlink="http://www.w3.org/1999/xlink" content-type="doi" xlink:type="simple">10.3897/zookeys.877.36698.figure1</object-id><object-id xmlns:xlink="http://www.w3.org/1999/xlink" content-type="arpha" xlink:type="simple">93B78651-A575-546A-9AC0-F3CD14A8CAF3</object-id><label>Figure 1.</label><caption><p>Intestinal loops, dorsal view <bold>A, B</bold> Type I <bold>C, D</bold> Type II <bold>E–H</bold> Between types I and II. Small black arrows show the direction of the intestinal transport. The clockwise loop is in blue. The counterclockwise loop is in yellow. The transitional loop (between clockwise and counterclockwise loops) is in green. Red arrows indicate the orientation of the transitional loop. <bold>A</bold> Type I, with a transitional loop oriented at 3 o’clock, redrawn from <xref ref-type="bibr" rid="B24">Plate (1893</xref>: pl. 8, fig. 29) <bold>B</bold> Type I, with a transitional loop oriented at 3 o’clock, <italic><tp:taxon-name><tp:taxon-name-part taxon-name-part-type="genus" reg="Wallaconchis">Wallaconchis</tp:taxon-name-part> <tp:taxon-name-part taxon-name-part-type="species" reg="sinanui">sinanui</tp:taxon-name-part></tp:taxon-name></italic> (from Goulding et al. 2018: fig. 8D) <bold>C</bold> Type II, with a transitional loop oriented at 9 o’clock, redrawn from <xref ref-type="bibr" rid="B24">Plate (1893</xref>: pl. 8, fig. 31) <bold>D</bold> Type II, with a transitional loop oriented at 9 o’clock, <italic><tp:taxon-name><tp:taxon-name-part taxon-name-part-type="genus" reg="Paromoionchis">Paromoionchis</tp:taxon-name-part> <tp:taxon-name-part taxon-name-part-type="species" reg="tumidus">tumidus</tp:taxon-name-part></tp:taxon-name></italic> (from <xref ref-type="bibr" rid="B13">Dayrat et al. 2019</xref>: fig. 12A) <bold>E</bold> Between types I and II, with a descending transitional loop at 7 o’clock, holotype, <italic><tp:taxon-name><tp:taxon-name-part taxon-name-part-type="genus" reg="Laspionchis">Laspionchis</tp:taxon-name-part> <tp:taxon-name-part taxon-name-part-type="species" reg="boucheti">boucheti</tp:taxon-name-part></tp:taxon-name></italic>, Australia, Northern Territory, [1688 H] (<named-content xmlns:xlink="http://www.w3.org/1999/xlink" content-type="dwc:institutional_code" xlink:type="simple">NTM</named-content> P.57614) <bold>F</bold> Between types I and II, with a descending transitional loop at 6 o’clock, <italic><tp:taxon-name><tp:taxon-name-part taxon-name-part-type="genus" reg="Laspionchis">L.</tp:taxon-name-part> <tp:taxon-name-part taxon-name-part-type="species" reg="boucheti">boucheti</tp:taxon-name-part></tp:taxon-name></italic>, Australia, Northern Territory, [1681] (<named-content xmlns:xlink="http://www.w3.org/1999/xlink" content-type="dwc:institutional_code" xlink:type="simple">NTM</named-content> P.57612) <bold>G</bold> Between types I and II, with a descending transitional loop at 6 o’clock, <italic><tp:taxon-name><tp:taxon-name-part taxon-name-part-type="genus" reg="Laspionchis">L.</tp:taxon-name-part> <tp:taxon-name-part taxon-name-part-type="species" reg="boucheti">boucheti</tp:taxon-name-part></tp:taxon-name></italic>, Vietnam, [5610] (<named-content xmlns:xlink="http://www.w3.org/1999/xlink" content-type="dwc:institutional_code" xlink:type="simple">ITBZC</named-content> IM 00017) <bold>H</bold> Between types I and II, with a descending transitional loop at 5 o’clock, <italic><tp:taxon-name><tp:taxon-name-part taxon-name-part-type="genus" reg="Laspionchis">L.</tp:taxon-name-part> <tp:taxon-name-part taxon-name-part-type="species" reg="boucheti">boucheti</tp:taxon-name-part></tp:taxon-name></italic>, Australia, Queensland, [2612] (<named-content xmlns:xlink="http://www.w3.org/1999/xlink" content-type="dwc:institutional_code" xlink:type="simple">MTQ</named-content>). Scale bars: 1 mm (<bold>B</bold>), 2 mm (<bold>D, E</bold>), 5 mm (<bold>F–H)</bold>.</p></caption><graphic xmlns:xlink="http://www.w3.org/1999/xlink" xlink:href="zookeys-877-031-g001.jpg" position="float" orientation="portrait" xlink:type="simple" id="oo_343041.jpg"><uri content-type="original_file" xlink:type="simple">https://binary.pensoft.net/fig/343041</uri></graphic></fig></tp:treatment-sec><ref-list><ref id="B24"><mixed-citation xmlns:xlink="http://www.w3.org/1999/xlink" xlink:type="simple"><person-group><name name-style="western"><surname>Plate</surname><given-names>L von</given-names></name></person-group> (<year>1893</year>) <article-title>Studien über opisthopneumone Lungeschnecken, II, Die Oncidiidien.</article-title><source>Zoologische Jahrbücher, Anatomie und Ontogenie der Thiere</source><volume>7</volume>: <fpage>93</fpage>–<lpage>234</lpage>. [pls 7–12] <ext-link xlink:type="simple" ext-link-type="uri" xlink:href="https://biodiversitylibrary.org/page/11175213">https://biodiversitylibrary.org/page/11175213</ext-link></mixed-citation></ref><ref id="B13"><mixed-citation xmlns:xlink="http://www.w3.org/1999/xlink" xlink:type="simple"><person-group><name name-style="western"><surname>Dayrat</surname><given-names>B</given-names></name><name name-style="western"><surname>Goulding</surname><given-names>TC</given-names></name><name name-style="western"><surname>Khalil</surname><given-names>M</given-names></name><name name-style="western"><surname>Apte</surname><given-names>D</given-names></name><name name-style="western"><surname>Bourke</surname><given-names>AJ</given-names></name><name name-style="western"><surname>Comendador</surname><given-names>J</given-names></name><name name-style="western"><surname>Tan</surname><given-names>SH</given-names></name></person-group> (<year>2019</year>) <article-title>A new genus and three new species of mangrove slugs from the Indo-West Pacific (<tp:taxon-name><tp:taxon-name-part taxon-name-part-type="class">Gastropoda</tp:taxon-name-part></tp:taxon-name>: <tp:taxon-name><tp:taxon-name-part taxon-name-part-type="subclass">Euthyneura</tp:taxon-name-part></tp:taxon-name>: <tp:taxon-name><tp:taxon-name-part taxon-name-part-type="family">Onchidiidae</tp:taxon-name-part></tp:taxon-name>).</article-title><source>European Journal of Taxonomy</source><volume>500</volume>: <fpage>1</fpage>–<lpage>77</lpage>. <ext-link xlink:type="simple" ext-link-type="doi" xlink:href="10.5852/ejt.2019.500">https://doi.org/10.5852/ejt.2019.500</ext-link></mixed-citation></ref><ref id="B10"><mixed-citation xmlns:xlink="http://www.w3.org/1999/xlink" xlink:type="simple"><person-group><name name-style="western"><surname>Dayrat</surname><given-names>B</given-names></name><name name-style="western"><surname>Goulding</surname><given-names>TC</given-names></name><name name-style="western"><surname>Apte</surname><given-names>D</given-names></name><name name-style="western"><surname>Bhave</surname><given-names>V</given-names></name><name name-style="western"><surname>Comendador</surname><given-names>J</given-names></name><name name-style="western"><surname>Ngô</surname><given-names>XQ</given-names></name><name name-style="western"><surname>Tan</surname><given-names>SK</given-names></name><name name-style="western"><surname>Tan</surname><given-names>SH</given-names></name></person-group> (<year>2016</year>) <article-title>Integrative taxonomy of the genus <italic><tp:taxon-name><tp:taxon-name-part taxon-name-part-type="genus">Onchidium</tp:taxon-name-part></tp:taxon-name></italic> Buchannan, 1800 (<tp:taxon-name><tp:taxon-name-part taxon-name-part-type="phylum">Mollusca</tp:taxon-name-part></tp:taxon-name>, <tp:taxon-name><tp:taxon-name-part taxon-name-part-type="class">Gastropoda</tp:taxon-name-part></tp:taxon-name>, <tp:taxon-name><tp:taxon-name-part taxon-name-part-type="infraclass">Pulmonata</tp:taxon-name-part></tp:taxon-name>, <tp:taxon-name><tp:taxon-name-part taxon-name-part-type="family">Onchidiidae</tp:taxon-name-part></tp:taxon-name>).</article-title><source>ZooKeys</source><volume>636</volume>: <fpage>1</fpage>–<lpage>40</lpage>. <ext-link xlink:type="simple" ext-link-type="doi" xlink:href="10.3897/zookeys.636.8879">https://doi.org/10.3897/zookeys.636.8879</ext-link></mixed-citation></ref><ref id="B11"><mixed-citation xmlns:xlink="http://www.w3.org/1999/xlink" xlink:type="simple"><person-group><name name-style="western"><surname>Dayrat</surname><given-names>B</given-names></name><name name-style="western"><surname>Goulding</surname><given-names>TC</given-names></name><name name-style="western"><surname>Apte</surname><given-names>D</given-names></name><name name-style="western"><surname>Bhave</surname><given-names>V</given-names></name><name name-style="western"><surname>Ngô</surname><given-names>XQ</given-names></name></person-group> (<year>2017</year>) <article-title>A new genus and four new species of onchidiid slugs from South-East Asia (<tp:taxon-name><tp:taxon-name-part taxon-name-part-type="phylum">Mollusca</tp:taxon-name-part></tp:taxon-name>: <tp:taxon-name><tp:taxon-name-part taxon-name-part-type="class">Gastropoda</tp:taxon-name-part></tp:taxon-name>: <tp:taxon-name><tp:taxon-name-part taxon-name-part-type="infraclass">Pulmonata</tp:taxon-name-part></tp:taxon-name>: <tp:taxon-name><tp:taxon-name-part taxon-name-part-type="family">Onchidiidae</tp:taxon-name-part></tp:taxon-name>).</article-title><source>Journal of Natural History</source><volume>51</volume>: <fpage>1851</fpage>–<lpage>1897</lpage>. <ext-link xlink:type="simple" ext-link-type="doi" xlink:href="10.1080/00222933.2017.1347297">https://doi.org/10.1080/00222933.2017.1347297</ext-link></mixed-citation></ref><ref id="B12"><mixed-citation xmlns:xlink="http://www.w3.org/1999/xlink" xlink:type="simple"><person-group><name name-style="western"><surname>Dayrat</surname><given-names>B</given-names></name><name name-style="western"><surname>Goulding</surname><given-names>TC</given-names></name><name name-style="western"><surname>Khalil</surname><given-names>M</given-names></name><name name-style="western"><surname>Lozouet</surname><given-names>P</given-names></name><name name-style="western"><surname>Tan</surname><given-names>SH</given-names></name></person-group> (<year>2018</year>) <article-title>Systematic revision one clade at a time: A new genus of onchidiid slugs from the Indo-West Pacific (<tp:taxon-name><tp:taxon-name-part taxon-name-part-type="class">Gastropoda</tp:taxon-name-part></tp:taxon-name>: <tp:taxon-name><tp:taxon-name-part taxon-name-part-type="subclass">Euthyneura</tp:taxon-name-part></tp:taxon-name>: <tp:taxon-name><tp:taxon-name-part taxon-name-part-type="family">Onchidiidae</tp:taxon-name-part></tp:taxon-name>).</article-title><source>Raffles Bulletin of Zoology</source><volume>66</volume>: <fpage>814</fpage>–<lpage>837</lpage>.</mixed-citation></ref><ref id="B9"><mixed-citation xmlns:xlink="http://www.w3.org/1999/xlink" xlink:type="simple"><person-group><name name-style="western"><surname>Dayrat</surname><given-names>B</given-names></name><name name-style="western"><surname>Goulding</surname><given-names>TC</given-names></name></person-group> (<year>2017</year>) <article-title>Systematics of the onchidiid slug <italic><tp:taxon-name><tp:taxon-name-part taxon-name-part-type="genus">Onchidina</tp:taxon-name-part> <tp:taxon-name-part taxon-name-part-type="species">australis</tp:taxon-name-part></tp:taxon-name></italic> (<tp:taxon-name><tp:taxon-name-part taxon-name-part-type="phylum">Mollusca</tp:taxon-name-part></tp:taxon-name>: <tp:taxon-name><tp:taxon-name-part taxon-name-part-type="class">Gastropoda</tp:taxon-name-part></tp:taxon-name>: <tp:taxon-name><tp:taxon-name-part taxon-name-part-type="infraclass">Pulmonata</tp:taxon-name-part></tp:taxon-name>).</article-title><source>Archiv für Molluskenkunde</source><volume>146</volume>: <fpage>121</fpage>–<lpage>133</lpage>. <ext-link xlink:type="simple" ext-link-type="doi" xlink:href="10.1127/arch.moll/146/121-133">https://doi.org/10.1127/arch.moll/146/121-133</ext-link></mixed-citation></ref><ref id="B15"><mixed-citation xmlns:xlink="http://www.w3.org/1999/xlink" xlink:type="simple"><person-group><name name-style="western"><surname>Goulding</surname><given-names>TC</given-names></name><name name-style="western"><surname>Khalil</surname><given-names>M</given-names></name><name name-style="western"><surname>Tan</surname><given-names>SH</given-names></name><name name-style="western"><surname>Dayrat</surname><given-names>B</given-names></name></person-group> (<year>2018a</year>) <article-title>Integrative taxonomy of a new and highly-diverse genus of onchidiid slugs from the Coral Triangle (<tp:taxon-name><tp:taxon-name-part taxon-name-part-type="class">Gastropoda</tp:taxon-name-part></tp:taxon-name>: <tp:taxon-name><tp:taxon-name-part taxon-name-part-type="infraclass">Pulmonata</tp:taxon-name-part></tp:taxon-name>: <tp:taxon-name><tp:taxon-name-part taxon-name-part-type="family">Onchidiidae</tp:taxon-name-part></tp:taxon-name>).</article-title><source>ZooKeys</source><volume>763</volume>: <fpage>1</fpage>–<lpage>111</lpage>. <ext-link xlink:type="simple" ext-link-type="doi" xlink:href="10.3897/zookeys.763.21252">https://doi.org/10.3897/zookeys.763.21252</ext-link></mixed-citation></ref><ref id="B16"><mixed-citation xmlns:xlink="http://www.w3.org/1999/xlink" xlink:type="simple"><person-group><name name-style="western"><surname>Goulding</surname><given-names>TC</given-names></name><name name-style="western"><surname>Khalil</surname><given-names>M</given-names></name><name name-style="western"><surname>Tan</surname><given-names>SH</given-names></name><name name-style="western"><surname>Dayrat</surname><given-names>B</given-names></name></person-group> (<year>2018b</year>) <article-title>A new genus and a new species of onchidiid slugs from eastern Indonesia (<tp:taxon-name><tp:taxon-name-part taxon-name-part-type="class">Gastropoda</tp:taxon-name-part></tp:taxon-name>: <tp:taxon-name><tp:taxon-name-part taxon-name-part-type="subclass">Euthyneura</tp:taxon-name-part></tp:taxon-name>: <tp:taxon-name><tp:taxon-name-part taxon-name-part-type="family">Onchidiidae</tp:taxon-name-part></tp:taxon-name>).</article-title><source>Raffles Bulletin of Zoology</source><volume>66</volume>: <fpage>337</fpage>–<lpage>349</lpage>.</mixed-citation></ref><ref id="B17"><mixed-citation xmlns:xlink="http://www.w3.org/1999/xlink" xlink:type="simple"><person-group><name name-style="western"><surname>Goulding</surname><given-names>TC</given-names></name><name name-style="western"><surname>Tan</surname><given-names>SH</given-names></name><name name-style="western"><surname>Tan</surname><given-names>SK</given-names></name><name name-style="western"><surname>Apte</surname><given-names>D</given-names></name><name name-style="western"><surname>Bhave</surname><given-names>V</given-names></name><name name-style="western"><surname>Narayana</surname><given-names>S</given-names></name><name name-style="western"><surname>Salunkhe</surname><given-names>R</given-names></name><name name-style="western"><surname>Dayrat</surname><given-names>B</given-names></name></person-group> (<year>2018c</year>) <article-title>A revision of <italic><tp:taxon-name><tp:taxon-name-part taxon-name-part-type="genus">Peronina</tp:taxon-name-part></tp:taxon-name></italic> Plate, 1893 (<tp:taxon-name><tp:taxon-name-part taxon-name-part-type="class">Gastropoda</tp:taxon-name-part></tp:taxon-name>: <tp:taxon-name><tp:taxon-name-part taxon-name-part-type="subclass">Euthyneura</tp:taxon-name-part></tp:taxon-name>: <tp:taxon-name><tp:taxon-name-part taxon-name-part-type="family">Onchidiidae</tp:taxon-name-part></tp:taxon-name>) based on mitochondrial and nuclear DNA sequences, morphology, and natural history.</article-title><source>Invertebrate Systematics</source><volume>32</volume>: <fpage>803</fpage>–<lpage>826</lpage>. <ext-link xlink:type="simple" ext-link-type="doi" xlink:href="10.1071/IS17094">https://doi.org/10.1071/IS17094</ext-link></mixed-citation></ref></ref-list></tp:taxon-treatment>
