# Supplementary material for: A new genus of air-breathing marine slugs from South-East Asia (Gastropoda, Pulmonata, Onchidiidae)
Source: Zookeys. 2019 Sep 2;877:31–80. doi: 10.3897/zookeys.877.36698 (PMC6775175; doi:10.3897/zookeys.877.36698)
Supplement: XML Treatment for Laspionchis bourkei lateriensis [file zookeys.877.36698-treatment5.xml]

<!DOCTYPE tp:taxon-treatment
  PUBLIC "-//TaxonX//DTD Taxonomic Treatment Publishing DTD v0 20100105//EN" "tax-treatment-NSO.dtd">
<tp:taxon-treatment xmlns:tp="http://www.plazi.org/taxpub"><tp:treatment-meta><kwd-group><label>Taxon classification</label><kwd><named-content xmlns:xlink="http://www.w3.org/1999/xlink" content-type="kingdom">Animalia</named-content></kwd><kwd><named-content xmlns:xlink="http://www.w3.org/1999/xlink" content-type="order">Systellommatophora</named-content></kwd><kwd><named-content xmlns:xlink="http://www.w3.org/1999/xlink" content-type="family">Onchidiidae</named-content></kwd></kwd-group><mixed-citation publication-type="journal"><person-group><name><surname>Dayrat</surname><given-names>Benoît</given-names></name><name><surname>Goulding</surname><given-names>Tricia C.</given-names></name><name><surname>Khalil</surname><given-names>Munawar</given-names></name><name><surname>Comendador</surname><given-names>Joseph</given-names></name><name><surname>Xuân</surname><given-names>Quảng Ngô</given-names></name><name><surname>Tan</surname><given-names>Siong Kiat</given-names></name><name><surname>Tan</surname><given-names>Shau Hwai</given-names></name></person-group><article-title>A new genus of air-breathing marine slugs from South-East Asia (<tp:taxon-name><tp:taxon-name-part taxon-name-part-type="class">Gastropoda</tp:taxon-name-part></tp:taxon-name>, <tp:taxon-name><tp:taxon-name-part taxon-name-part-type="infraclass">Pulmonata</tp:taxon-name-part></tp:taxon-name>, <tp:taxon-name><tp:taxon-name-part taxon-name-part-type="family">Onchidiidae</tp:taxon-name-part></tp:taxon-name>)</article-title><source>Zookeys</source><day>02</day><month>9</month><year>2019</year><volume>877</volume><fpage>31</fpage><lpage>80</lpage><pub-id pub-id-type="doi">10.3897/zookeys.877.36698</pub-id></mixed-citation></tp:treatment-meta><tp:nomenclature><tp:taxon-name><object-id xmlns:xlink="http://www.w3.org/1999/xlink" content-type="arpha" xlink:type="simple">871AA8E8-70C1-5456-A1DD-235273B99F88</object-id>
              <tp:taxon-name-part taxon-name-part-type="genus" reg="Laspionchis">Laspionchis</tp:taxon-name-part>
              <tp:taxon-name-part taxon-name-part-type="species" reg="bourkei">bourkei</tp:taxon-name-part>
              <tp:taxon-name-part taxon-name-part-type="subspecies" reg="lateriensis">lateriensis</tp:taxon-name-part>
              <object-id xmlns:xlink="http://www.w3.org/1999/xlink" content-type="zoobank" xlink:type="simple">http://zoobank.org/05FE1E0F-0679-4AA0-A40B-21FBE2D1199B</object-id>
            </tp:taxon-name><tp:taxon-authority>Dayrat &amp; Goulding</tp:taxon-authority><tp:taxon-status xmlns:xlink="http://www.w3.org/1999/xlink" xlink:type="simple">ssp. nov.</tp:taxon-status><xref ref-type="fig" rid="F17">Figs 17E</xref><xref ref-type="fig" rid="F18">, 18E, F, I</xref><xref ref-type="fig" rid="F19">, 19D</xref><xref ref-type="fig" rid="F21">, 21B</xref><xref ref-type="fig" rid="F22">, 22B</xref><xref ref-type="fig" rid="F23">, 23A–D</xref><xref ref-type="fig" rid="F24">, 24E, G</xref><xref ref-type="fig" rid="F25">, 25</xref><!--PageBreak --></tp:nomenclature><tp:treatment-sec sec-type="Holotype" id="SECID0E35CK"><title>Holotype.</title><p>INDONESIA • holotype, designated here, 17/16 mm [6064 H]; Ambon, Lateri; <named-content xmlns:xlink="http://www.w3.org/1999/xlink" content-type="dwc:verbatimCoordinates" xlink:type="simple"><named-content content-type="geo-json" specific-use="{&#34;type&#34;:&#34;Point&#34;,&#34;coordinates&#34;:[128.245267,-3.637683]}" id="NCID0EF6CK" xlink:type="simple">03°38.261'S, 128°14.716'E</named-content></named-content>; 12 Feb. 2014; M Khalil and party leg.; st 128, mudflat next to small creek in the low intertidal of mangrove preserve; <abbrev xmlns:xlink="http://www.w3.org/1999/xlink" content-type="institution" xlink:title="Universitas Malikussaleh, North Aceh, Sumatra, Indonesia" id="ABBRID0EK6CK" xlink:type="simple">UMIZ</abbrev> 00115.</p></tp:treatment-sec><tp:treatment-sec sec-type="material" id="SECID0EP6CK"><title>Additional material examined.</title><p>INDONESIA – <bold>Ambon</bold> • 5 specimens 12/7 mm [2743], 17/10 mm [2753], 15/12 mm [6061], 18/13 mm [6063], 15/12 mm [6065]; same collection data as for the holotype; <abbrev xmlns:xlink="http://www.w3.org/1999/xlink" content-type="institution" xlink:title="Universitas Malikussaleh, North Aceh, Sumatra, Indonesia" id="ABBRID0EX6CK" xlink:type="simple">UMIZ</abbrev> 00116.</p><!--PageBreak --></tp:treatment-sec><tp:treatment-sec sec-type="distribution" id="SECID0E46CK"><title>Distribution</title><p>(Fig. <xref ref-type="fig" rid="F7">7</xref>). Indonesia (Ambon).</p></tp:treatment-sec><tp:treatment-sec sec-type="habitat" id="SECID0EHADK"><title>Habitat</title><p>(Fig. <xref ref-type="fig" rid="F17">17E</xref>). Same as the entire species <italic><tp:taxon-name><tp:taxon-name-part taxon-name-part-type="genus" reg="Laspionchis">Laspionchis</tp:taxon-name-part> <tp:taxon-name-part taxon-name-part-type="species" reg="bourkei">bourkei</tp:taxon-name-part></tp:taxon-name></italic> (see above).</p></tp:treatment-sec><tp:treatment-sec sec-type="etymology" id="SECID0E3ADK"><title>Etymology.</title><p>The subspecies <italic><tp:taxon-name><tp:taxon-name-part taxon-name-part-type="genus" reg="Laspionchis">Laspionchis</tp:taxon-name-part> <tp:taxon-name-part taxon-name-part-type="species" reg="bourkei">bourkei</tp:taxon-name-part> <tp:taxon-name-part taxon-name-part-type="subspecies" reg="lateriensis">lateriensis</tp:taxon-name-part></tp:taxon-name></italic> is named after Lateri, in Ambon because the type locality is part of the preserved mangrove of Lateri. The name <italic>lateriensis</italic> is an adjective derived from Lateri and the suffix -<italic>ensis</italic>.</p></tp:treatment-sec><tp:treatment-sec sec-type="diagnosis" id="SECID0E4BDK"><title>Diagnosis</title><p>(Table <xref ref-type="table" rid="T3">3</xref>). Externally, the three subspecies of <italic><tp:taxon-name><tp:taxon-name-part taxon-name-part-type="genus" reg="Laspionchis">L.</tp:taxon-name-part> <tp:taxon-name-part taxon-name-part-type="species" reg="bourkei">bourkei</tp:taxon-name-part></tp:taxon-name></italic> cannot be distinguished. Internally, <italic><tp:taxon-name><tp:taxon-name-part taxon-name-part-type="genus" reg="Laspionchis">L.</tp:taxon-name-part> <tp:taxon-name-part taxon-name-part-type="species" reg="bourkei">bourkei</tp:taxon-name-part> <tp:taxon-name-part taxon-name-part-type="subspecies" reg="lateriensis">lateriensis</tp:taxon-name-part></tp:taxon-name></italic> differs from <italic><tp:taxon-name><tp:taxon-name-part taxon-name-part-type="genus" reg="Laspionchis">L.</tp:taxon-name-part> <tp:taxon-name-part taxon-name-part-type="species" reg="bourkei">bourkei</tp:taxon-name-part> <tp:taxon-name-part taxon-name-part-type="subspecies" reg="bourkei">bourkei</tp:taxon-name-part></tp:taxon-name></italic> but cannot be distinguished from <italic><tp:taxon-name><tp:taxon-name-part taxon-name-part-type="genus" reg="Laspionchis">L.</tp:taxon-name-part> <tp:taxon-name-part taxon-name-part-type="species" reg="bourkei">bourkei</tp:taxon-name-part> <tp:taxon-name-part taxon-name-part-type="subspecies" reg="matangensis">matangensis</tp:taxon-name-part></tp:taxon-name></italic>. All three subspecies, however, are clearly delineated using molecular DNA sequences.</p></tp:treatment-sec><tp:treatment-sec sec-type="Color and morphology of live animals" id="SECID0E6DDK"><title>Color and morphology of live animals</title><p>(Fig. <xref ref-type="fig" rid="F18">18E, F, I</xref>). Identical to the species <italic><tp:taxon-name><tp:taxon-name-part taxon-name-part-type="genus" reg="Laspionchis">L.</tp:taxon-name-part> <tp:taxon-name-part taxon-name-part-type="species" reg="bourkei">bourkei</tp:taxon-name-part></tp:taxon-name></italic> (see above).</p><!--PageBreak --></tp:treatment-sec><tp:treatment-sec sec-type="Digestive system" id="SECID0EVEDK"><title>Digestive system</title><p>(Figs <xref ref-type="fig" rid="F19">19D</xref>, <xref ref-type="fig" rid="F25">25</xref>). Identical to the species <italic><tp:taxon-name><tp:taxon-name-part taxon-name-part-type="genus" reg="Laspionchis">L.</tp:taxon-name-part> <tp:taxon-name-part taxon-name-part-type="species" reg="bourkei">bourkei</tp:taxon-name-part></tp:taxon-name></italic> (see above). Examples of radular formulae are presented in Table <xref ref-type="table" rid="T4">4</xref>. Radulae measure up to 1.7 mm in length.</p><fig id="F25" position="float" orientation="portrait"><object-id xmlns:xlink="http://www.w3.org/1999/xlink" content-type="doi" xlink:type="simple">10.3897/zookeys.877.36698.figure25</object-id><object-id xmlns:xlink="http://www.w3.org/1999/xlink" content-type="arpha" xlink:type="simple">7164316B-FB6D-5922-A7B3-D118ACE41BB6</object-id><label>Figure 25.</label><caption><p>Radula, <italic><tp:taxon-name><tp:taxon-name-part taxon-name-part-type="genus" reg="Laspionchis">Laspionchis</tp:taxon-name-part> <tp:taxon-name-part taxon-name-part-type="species" reg="bourkei">bourkei</tp:taxon-name-part> <tp:taxon-name-part taxon-name-part-type="subspecies" reg="lateriensis">lateriensis</tp:taxon-name-part></tp:taxon-name></italic>, Indonesia, Ambon <bold>A–D</bold> holotype [6064 H] (<abbrev xmlns:xlink="http://www.w3.org/1999/xlink" content-type="institution" xlink:title="Universitas Malikussaleh, North Aceh, Sumatra, Indonesia" id="ABBRID0ELGDK" xlink:type="simple">UMIZ</abbrev> 00115) <bold>E, F</bold> [6063] (<abbrev xmlns:xlink="http://www.w3.org/1999/xlink" content-type="institution" xlink:title="Universitas Malikussaleh, North Aceh, Sumatra, Indonesia" id="ABBRID0ESGDK" xlink:type="simple">UMIZ</abbrev> 00116). <bold>A</bold> Rachidian and innermost lateral teeth <bold>B</bold> rachidian and innermost lateral teeth <bold>C</bold> lateral teeth <bold>D</bold> lateral teeth <bold>E</bold> lateral teeth (inferior view) <bold>F</bold> outermost lateral teeth. Scale bars: 10 μm (<bold>A, F)</bold>, 20 μm (<bold>B, C)</bold>, 30 μm (<bold>D)</bold>, 8 μm (<bold>E)</bold>. Abbreviations: bls basal lateral spine hlt hook of a lateral tooth.</p></caption><graphic xmlns:xlink="http://www.w3.org/1999/xlink" xlink:href="zookeys-877-031-g025.jpg" position="float" orientation="portrait" xlink:type="simple" id="oo_343065.jpg"><uri content-type="original_file" xlink:type="simple">https://binary.pensoft.net/fig/343065</uri></graphic></fig></tp:treatment-sec><tp:treatment-sec sec-type="Reproductive system" id="SECID0EQHDK"><title>Reproductive system</title><p>(Fig. <xref ref-type="fig" rid="F21">21B</xref>). Identical to the species <italic><tp:taxon-name><tp:taxon-name-part taxon-name-part-type="genus" reg="Laspionchis">L.</tp:taxon-name-part> <tp:taxon-name-part taxon-name-part-type="species" reg="bourkei">bourkei</tp:taxon-name-part></tp:taxon-name></italic> (see above).</p></tp:treatment-sec><tp:treatment-sec sec-type="Copulatory apparatus" id="SECID0EFIDK"><title>Copulatory apparatus</title><p>(Figs <xref ref-type="fig" rid="F22">22B</xref>, <xref ref-type="fig" rid="F23">23A–D</xref>, <xref ref-type="fig" rid="F24">24E, G</xref>). Similar to the species <italic><tp:taxon-name><tp:taxon-name-part taxon-name-part-type="genus" reg="Laspionchis">L.</tp:taxon-name-part> <tp:taxon-name-part taxon-name-part-type="species" reg="bourkei">bourkei</tp:taxon-name-part></tp:taxon-name></italic> (see above) acknowledging some minor variations: the length of the spine of the accessory penial gland ranges from 0.35 mm [6063] (<abbrev xmlns:xlink="http://www.w3.org/1999/xlink" content-type="institution" xlink:title="Universitas Malikussaleh, North Aceh, Sumatra, Indonesia" id="ABBRID0ECJDK" xlink:type="simple">UMIZ</abbrev> 00116) to 0.75 mm [6064 H] (<abbrev xmlns:xlink="http://www.w3.org/1999/xlink" content-type="institution" xlink:title="Universitas Malikussaleh, North Aceh, Sumatra, Indonesia" id="ABBRID0EHJDK" xlink:type="simple">UMIZ</abbrev> 00115), the retractor muscle is vestigial or absent, and penial hooks measure from 20 to 45 μm.</p></tp:treatment-sec><tp:treatment-sec sec-type="remarks" id="SECID0EMJDK"><title>Remarks.</title><p>See above, the remarks on the species <italic><tp:taxon-name><tp:taxon-name-part taxon-name-part-type="genus" reg="Laspionchis">Laspionchis</tp:taxon-name-part> <tp:taxon-name-part taxon-name-part-type="species" reg="bourkei">bourkei</tp:taxon-name-part></tp:taxon-name></italic>.</p><!--PageBreak --></tp:treatment-sec><tp:treatment-sec><!--Section generated to contain objects referenced in tp:taxon-treatment.--><fig id="F17" position="float" orientation="portrait"><object-id xmlns:xlink="http://www.w3.org/1999/xlink" content-type="doi" xlink:type="simple">10.3897/zookeys.877.36698.figure17</object-id><object-id xmlns:xlink="http://www.w3.org/1999/xlink" content-type="arpha" xlink:type="simple">028443F2-B15D-5E77-9613-E877997490E1</object-id><label>Figure 17.</label><caption><p>Habitats, <italic><tp:taxon-name><tp:taxon-name-part taxon-name-part-type="genus" reg="Laspionchis">Laspionchis</tp:taxon-name-part> <tp:taxon-name-part taxon-name-part-type="species" reg="bourkei">bourkei</tp:taxon-name-part></tp:taxon-name></italic><bold>A–D</bold><italic><tp:taxon-name><tp:taxon-name-part taxon-name-part-type="genus" reg="Laspionchis">L.</tp:taxon-name-part> <tp:taxon-name-part taxon-name-part-type="species" reg="bourkei">bourkei</tp:taxon-name-part> <tp:taxon-name-part taxon-name-part-type="subspecies" reg="bourkei">bourkei</tp:taxon-name-part></tp:taxon-name></italic> Australia, Northern Territory <bold>E</bold><italic><tp:taxon-name><tp:taxon-name-part taxon-name-part-type="genus" reg="Laspionchis">L.</tp:taxon-name-part> <tp:taxon-name-part taxon-name-part-type="species" reg="bourkei">bourkei</tp:taxon-name-part> <tp:taxon-name-part taxon-name-part-type="subspecies" reg="lateriensis">lateriensis</tp:taxon-name-part></tp:taxon-name></italic>, Indonesia, Ambon. <bold>A</bold><italic><tp:taxon-name><tp:taxon-name-part taxon-name-part-type="genus" reg="Avicennia">Avicennia</tp:taxon-name-part></tp:taxon-name></italic> on sandy mud (st 61, type locality) <bold>B</bold> same as <bold>A C</bold> large <italic><tp:taxon-name><tp:taxon-name-part taxon-name-part-type="genus" reg="Sonneratia">Sonneratia</tp:taxon-name-part> <tp:taxon-name-part taxon-name-part-type="species" reg="alba">alba</tp:taxon-name-part></tp:taxon-name></italic>, open forest, soft mud by shore (st 62) <bold>D</bold><italic><tp:taxon-name><tp:taxon-name-part taxon-name-part-type="genus" reg="Sonneratia">Sonneratia</tp:taxon-name-part></tp:taxon-name></italic>, <italic><tp:taxon-name><tp:taxon-name-part taxon-name-part-type="genus" reg="Rhizophora">Rhizophora</tp:taxon-name-part></tp:taxon-name></italic>, and <italic><tp:taxon-name><tp:taxon-name-part taxon-name-part-type="genus" reg="Ceriops">Ceriops</tp:taxon-name-part></tp:taxon-name></italic> mangrove (st 66) <bold>E</bold> mudflat beside a mangrove and a creek (st 128, type locality).</p></caption><graphic xmlns:xlink="http://www.w3.org/1999/xlink" xlink:href="zookeys-877-031-g017.jpg" position="float" orientation="portrait" xlink:type="simple" id="oo_343057.jpg"><uri content-type="original_file" xlink:type="simple">https://binary.pensoft.net/fig/343057</uri></graphic></fig><fig id="F18" position="float" orientation="portrait"><object-id xmlns:xlink="http://www.w3.org/1999/xlink" content-type="doi" xlink:type="simple">10.3897/zookeys.877.36698.figure18</object-id><object-id xmlns:xlink="http://www.w3.org/1999/xlink" content-type="arpha" xlink:type="simple">E323D540-6409-5B70-80E2-6182A4E5A26B</object-id><label>Figure 18.</label><caption><p>Live animals, <italic><tp:taxon-name><tp:taxon-name-part taxon-name-part-type="genus" reg="Laspionchis">Laspionchis</tp:taxon-name-part> <tp:taxon-name-part taxon-name-part-type="species" reg="bourkei">bourkei</tp:taxon-name-part></tp:taxon-name></italic><bold>A–D, G, H</bold><italic><tp:taxon-name><tp:taxon-name-part taxon-name-part-type="genus" reg="Laspionchis">L.</tp:taxon-name-part> <tp:taxon-name-part taxon-name-part-type="species" reg="bourkei">bourkei</tp:taxon-name-part> <tp:taxon-name-part taxon-name-part-type="subspecies" reg="bourkei">bourkei</tp:taxon-name-part></tp:taxon-name></italic> Australia, Northern Territory <bold>E, F, I</bold><italic><tp:taxon-name><tp:taxon-name-part taxon-name-part-type="genus" reg="Laspionchis">L.</tp:taxon-name-part> <tp:taxon-name-part taxon-name-part-type="species" reg="bourkei">bourkei</tp:taxon-name-part> <tp:taxon-name-part taxon-name-part-type="subspecies" reg="lateriensis">lateriensis</tp:taxon-name-part></tp:taxon-name></italic>, Indonesia, Ambon. <bold>A</bold> Dorsal view, 20 mm long [1618] (<named-content xmlns:xlink="http://www.w3.org/1999/xlink" content-type="dwc:institutional_code" xlink:type="simple">NTM</named-content> P.57617) <bold>B</bold> dorsal view, 21 mm long [1656] (<named-content xmlns:xlink="http://www.w3.org/1999/xlink" content-type="dwc:institutional_code" xlink:type="simple">NTM</named-content> P.57617) <bold>C</bold> holotype, dorsal view, 23 mm long [1657 H] (<named-content xmlns:xlink="http://www.w3.org/1999/xlink" content-type="dwc:institutional_code" xlink:type="simple">NTM</named-content> P.57615) <bold>D</bold> dorsal view, 19 mm long [1673] (<named-content xmlns:xlink="http://www.w3.org/1999/xlink" content-type="dwc:institutional_code" xlink:type="simple">NTM</named-content> P.57618) <bold>E</bold> dorsal view, 12 mm long [2743] (<abbrev xmlns:xlink="http://www.w3.org/1999/xlink" content-type="institution" xlink:title="Universitas Malikussaleh, North Aceh, Sumatra, Indonesia" id="ABBRID0EMOBK" xlink:type="simple">UMIZ</abbrev> 00116) <bold>F</bold> dorsal view, 17 mm long [2753] (<abbrev xmlns:xlink="http://www.w3.org/1999/xlink" content-type="institution" xlink:title="Universitas Malikussaleh, North Aceh, Sumatra, Indonesia" id="ABBRID0ETOBK" xlink:type="simple">UMIZ</abbrev> 00116) <bold>G</bold> ventral view, 19 mm long [1659] (<named-content xmlns:xlink="http://www.w3.org/1999/xlink" content-type="dwc:institutional_code" xlink:type="simple">NTM</named-content> P.57618) <bold>H</bold> ventral view, 23 mm long [1617] (<named-content xmlns:xlink="http://www.w3.org/1999/xlink" content-type="dwc:institutional_code" xlink:type="simple">NTM</named-content> P.57617) <bold>I</bold> ventral view, same as <bold>E</bold>.</p></caption><graphic xmlns:xlink="http://www.w3.org/1999/xlink" xlink:href="zookeys-877-031-g018.jpg" position="float" orientation="portrait" xlink:type="simple" id="oo_343058.jpg"><uri content-type="original_file" xlink:type="simple">https://binary.pensoft.net/fig/343058</uri></graphic></fig><fig id="F19" position="float" orientation="portrait"><object-id xmlns:xlink="http://www.w3.org/1999/xlink" content-type="doi" xlink:type="simple">10.3897/zookeys.877.36698.figure19</object-id><object-id xmlns:xlink="http://www.w3.org/1999/xlink" content-type="arpha" xlink:type="simple">394B9DBA-3FD4-5F2F-A577-6465574F91B0</object-id><label>Figure 19.</label><caption><p>Digestive system, dorsal view, <italic><tp:taxon-name><tp:taxon-name-part taxon-name-part-type="genus" reg="Laspionchis">Laspionchis</tp:taxon-name-part> <tp:taxon-name-part taxon-name-part-type="species" reg="bourkei">bourkei</tp:taxon-name-part></tp:taxon-name></italic><bold>A–C</bold><italic><tp:taxon-name><tp:taxon-name-part taxon-name-part-type="genus" reg="Laspionchis">L.</tp:taxon-name-part> <tp:taxon-name-part taxon-name-part-type="species" reg="bourkei">bourkei</tp:taxon-name-part> <tp:taxon-name-part taxon-name-part-type="subspecies" reg="bourkei">bourkei</tp:taxon-name-part></tp:taxon-name></italic>, Australia, Northern Territory <bold>D</bold> Holotype, <italic><tp:taxon-name><tp:taxon-name-part taxon-name-part-type="genus" reg="Laspionchis">L.</tp:taxon-name-part> <tp:taxon-name-part taxon-name-part-type="species" reg="bourkei">bourkei</tp:taxon-name-part> <tp:taxon-name-part taxon-name-part-type="subspecies" reg="lateriensis">lateriensis</tp:taxon-name-part></tp:taxon-name></italic>, Indonesia, Ambon <bold>E, F</bold><italic><tp:taxon-name><tp:taxon-name-part taxon-name-part-type="genus" reg="Laspionchis">L.</tp:taxon-name-part> <tp:taxon-name-part taxon-name-part-type="species" reg="bourkei">bourkei</tp:taxon-name-part> <tp:taxon-name-part taxon-name-part-type="subspecies" reg="matangensis">matangensis</tp:taxon-name-part></tp:taxon-name></italic>, Peninsular Malaysia. <bold>A</bold> [1673] (<named-content xmlns:xlink="http://www.w3.org/1999/xlink" content-type="dwc:institutional_code" xlink:type="simple">NTM</named-content> P.57618) <bold>B</bold> [1666] (<named-content xmlns:xlink="http://www.w3.org/1999/xlink" content-type="dwc:institutional_code" xlink:type="simple">NTM</named-content> P.57618) <bold>C</bold> [1693] (<named-content xmlns:xlink="http://www.w3.org/1999/xlink" content-type="dwc:institutional_code" xlink:type="simple">NTM</named-content> P.57619) <bold>D</bold> [6064 H] (<abbrev xmlns:xlink="http://www.w3.org/1999/xlink" content-type="institution" xlink:title="Universitas Malikussaleh, North Aceh, Sumatra, Indonesia" id="ABBRID0EKTBK" xlink:type="simple">UMIZ</abbrev> 00115) <bold>E</bold> [5959] (<named-content xmlns:xlink="http://www.w3.org/1999/xlink" content-type="dwc:institutional_code" xlink:type="simple">USMMC</named-content> 00056) <bold>F</bold> holotype, [5958 H] (<named-content xmlns:xlink="http://www.w3.org/1999/xlink" content-type="dwc:institutional_code" xlink:type="simple">USMMC</named-content> 00055). Scale bars: 2 mm (<bold>A, C–E</bold>), 2.5 mm (<bold>B</bold>), 1 mm (<bold>F)</bold>. Abbreviations: ddg dorsal digestive gland i intestine pdg posterior digestive gland r rectum st stomach.</p></caption><graphic xmlns:xlink="http://www.w3.org/1999/xlink" xlink:href="zookeys-877-031-g019.jpg" position="float" orientation="portrait" xlink:type="simple" id="oo_343059.jpg"><uri content-type="original_file" xlink:type="simple">https://binary.pensoft.net/fig/343059</uri></graphic></fig><fig id="F21" position="float" orientation="portrait"><object-id xmlns:xlink="http://www.w3.org/1999/xlink" content-type="doi" xlink:type="simple">10.3897/zookeys.877.36698.figure21</object-id><object-id xmlns:xlink="http://www.w3.org/1999/xlink" content-type="arpha" xlink:type="simple">ADFAE5E1-B685-5981-A83B-E00FCA610A37</object-id><label>Figure 21.</label><caption><p>Posterior, hermaphroditic (female) reproductive system, <italic><tp:taxon-name><tp:taxon-name-part taxon-name-part-type="genus" reg="Laspionchis">Laspionchis</tp:taxon-name-part> <tp:taxon-name-part taxon-name-part-type="species" reg="bourkei">bourkei</tp:taxon-name-part></tp:taxon-name></italic>. <bold>A</bold> Holotype, <italic><tp:taxon-name><tp:taxon-name-part taxon-name-part-type="genus" reg="Laspionchis">L.</tp:taxon-name-part> <tp:taxon-name-part taxon-name-part-type="species" reg="bourkei">bourkei</tp:taxon-name-part> <tp:taxon-name-part taxon-name-part-type="subspecies" reg="bourkei">bourkei</tp:taxon-name-part></tp:taxon-name></italic>, Australia, Northern Territory, [1657 H] (<named-content xmlns:xlink="http://www.w3.org/1999/xlink" content-type="dwc:institutional_code" xlink:type="simple">NTM</named-content> P.57615) <bold>B</bold> holotype, <italic><tp:taxon-name><tp:taxon-name-part taxon-name-part-type="genus" reg="Laspionchis">L.</tp:taxon-name-part> <tp:taxon-name-part taxon-name-part-type="species" reg="bourkei">bourkei</tp:taxon-name-part> <tp:taxon-name-part taxon-name-part-type="subspecies" reg="lateriensis">lateriensis</tp:taxon-name-part></tp:taxon-name></italic>, Indonesia, Ambon, [6064 H] (<abbrev xmlns:xlink="http://www.w3.org/1999/xlink" content-type="institution" xlink:title="Universitas Malikussaleh, North Aceh, Sumatra, Indonesia" id="ABBRID0EEZBK" xlink:type="simple">UMIZ</abbrev> 00115) <bold>C</bold> holotype, <italic><tp:taxon-name><tp:taxon-name-part taxon-name-part-type="genus" reg="Laspionchis">L.</tp:taxon-name-part> <tp:taxon-name-part taxon-name-part-type="species" reg="bourkei">bourkei</tp:taxon-name-part> <tp:taxon-name-part taxon-name-part-type="subspecies" reg="matangensis">matangensis</tp:taxon-name-part></tp:taxon-name></italic>, Peninsular Malaysia, [5958 H] (<named-content xmlns:xlink="http://www.w3.org/1999/xlink" content-type="dwc:institutional_code" xlink:type="simple">USMMC</named-content> 00055). Scale bars: 2 mm (<bold>A</bold>), 1 mm (<bold>B, C)</bold>. Abbreviations: dd deferent duct fgm female gland mass hg hermaphroditic gland ov oviduct rs receptaculum seminis sp spermatheca.</p></caption><graphic xmlns:xlink="http://www.w3.org/1999/xlink" xlink:href="zookeys-877-031-g021.jpg" position="float" orientation="portrait" xlink:type="simple" id="oo_343061.jpg"><uri content-type="original_file" xlink:type="simple">https://binary.pensoft.net/fig/343061</uri></graphic></fig><fig id="F22" position="float" orientation="portrait"><object-id xmlns:xlink="http://www.w3.org/1999/xlink" content-type="doi" xlink:type="simple">10.3897/zookeys.877.36698.figure22</object-id><object-id xmlns:xlink="http://www.w3.org/1999/xlink" content-type="arpha" xlink:type="simple">75FED2EA-BC45-5F95-856C-4332CFE5E1EE</object-id><label>Figure 22.</label><caption><p>Anterior, male, copulatory apparatus, <italic><tp:taxon-name><tp:taxon-name-part taxon-name-part-type="genus" reg="Laspionchis">Laspionchis</tp:taxon-name-part> <tp:taxon-name-part taxon-name-part-type="species" reg="bourkei">bourkei</tp:taxon-name-part></tp:taxon-name></italic>. <bold>A</bold> Holotype, <italic><tp:taxon-name><tp:taxon-name-part taxon-name-part-type="genus" reg="Laspionchis">L.</tp:taxon-name-part> <tp:taxon-name-part taxon-name-part-type="species" reg="bourkei">bourkei</tp:taxon-name-part> <tp:taxon-name-part taxon-name-part-type="subspecies" reg="bourkei">bourkei</tp:taxon-name-part></tp:taxon-name></italic>, Australia, Northern Territory, [1657 H] (<named-content xmlns:xlink="http://www.w3.org/1999/xlink" content-type="dwc:institutional_code" xlink:type="simple">NTM</named-content> P.57615) <bold>B</bold> holotype, <italic><tp:taxon-name><tp:taxon-name-part taxon-name-part-type="genus" reg="Laspionchis">L.</tp:taxon-name-part> <tp:taxon-name-part taxon-name-part-type="species" reg="bourkei">bourkei</tp:taxon-name-part> <tp:taxon-name-part taxon-name-part-type="subspecies" reg="lateriensis">lateriensis</tp:taxon-name-part></tp:taxon-name></italic>, Indonesia, Ambon, [6064 H] (<abbrev xmlns:xlink="http://www.w3.org/1999/xlink" content-type="institution" xlink:title="Universitas Malikussaleh, North Aceh, Sumatra, Indonesia" id="ABBRID0EY3BK" xlink:type="simple">UMIZ</abbrev> 00115) <bold>C</bold> holotype, <italic><tp:taxon-name><tp:taxon-name-part taxon-name-part-type="genus" reg="Laspionchis">L.</tp:taxon-name-part> <tp:taxon-name-part taxon-name-part-type="species" reg="bourkei">bourkei</tp:taxon-name-part> <tp:taxon-name-part taxon-name-part-type="subspecies" reg="matangensis">matangensis</tp:taxon-name-part></tp:taxon-name></italic>, Peninsular Malaysia, [5958 H] (<named-content xmlns:xlink="http://www.w3.org/1999/xlink" content-type="dwc:institutional_code" xlink:type="simple">USMMC</named-content> 00055). Scale bars: 1 mm (<bold>A)</bold>, 2 mm (<bold>B)</bold>, 0.5 mm (<bold>C)</bold>. Abbreviations: ag accessory penial gland dd deferent duct ms muscular sac ps penial sheath rm retractor muscle v vestibule.</p></caption><graphic xmlns:xlink="http://www.w3.org/1999/xlink" xlink:href="zookeys-877-031-g022.jpg" position="float" orientation="portrait" xlink:type="simple" id="oo_343062.jpg"><uri content-type="original_file" xlink:type="simple">https://binary.pensoft.net/fig/343062</uri></graphic></fig><fig id="F23" position="float" orientation="portrait"><object-id xmlns:xlink="http://www.w3.org/1999/xlink" content-type="doi" xlink:type="simple">10.3897/zookeys.877.36698.figure23</object-id><object-id xmlns:xlink="http://www.w3.org/1999/xlink" content-type="arpha" xlink:type="simple">1CA565A0-8BB3-500C-B70B-824105D6D4D4</object-id><label>Figure 23.</label><caption><p>Penial hooks, <italic><tp:taxon-name><tp:taxon-name-part taxon-name-part-type="genus" reg="Laspionchis">Laspionchis</tp:taxon-name-part> <tp:taxon-name-part taxon-name-part-type="species" reg="bourkei">bourkei</tp:taxon-name-part></tp:taxon-name></italic><bold>A–D</bold> Holotype, <italic><tp:taxon-name><tp:taxon-name-part taxon-name-part-type="genus" reg="Laspionchis">L.</tp:taxon-name-part> <tp:taxon-name-part taxon-name-part-type="species" reg="bourkei">bourkei</tp:taxon-name-part> <tp:taxon-name-part taxon-name-part-type="subspecies" reg="lateriensis">lateriensis</tp:taxon-name-part></tp:taxon-name></italic>, Indonesia, Ambon [6064 H] (<abbrev xmlns:xlink="http://www.w3.org/1999/xlink" content-type="institution" xlink:title="Universitas Malikussaleh, North Aceh, Sumatra, Indonesia" id="ABBRID0EC6BK" xlink:type="simple">UMIZ</abbrev> 00115) <bold>E, F</bold><italic><tp:taxon-name><tp:taxon-name-part taxon-name-part-type="genus" reg="Laspionchis">L.</tp:taxon-name-part> <tp:taxon-name-part taxon-name-part-type="species" reg="bourkei">bourkei</tp:taxon-name-part> <tp:taxon-name-part taxon-name-part-type="subspecies" reg="bourkei">bourkei</tp:taxon-name-part></tp:taxon-name></italic>, Australia, Northern Territory [1692] (<named-content xmlns:xlink="http://www.w3.org/1999/xlink" content-type="dwc:institutional_code" xlink:type="simple">NTM</named-content> P.57619). Scale bars: 40 μm (<bold>A, E)</bold>, 20 μm (<bold>B)</bold>, 5 μm (<bold>C, D)</bold>, 4 μm <bold>(F)</bold>.</p></caption><graphic xmlns:xlink="http://www.w3.org/1999/xlink" xlink:href="zookeys-877-031-g023.jpg" position="float" orientation="portrait" xlink:type="simple" id="oo_343063.jpg"><uri content-type="original_file" xlink:type="simple">https://binary.pensoft.net/fig/343063</uri></graphic></fig><fig id="F24" position="float" orientation="portrait"><object-id xmlns:xlink="http://www.w3.org/1999/xlink" content-type="doi" xlink:type="simple">10.3897/zookeys.877.36698.figure24</object-id><object-id xmlns:xlink="http://www.w3.org/1999/xlink" content-type="arpha" xlink:type="simple">0FF04F28-6A94-5822-A197-38C5592FEDB5</object-id><label>Figure 24.</label><caption><p>Spine of the accessory penial gland, <italic><tp:taxon-name><tp:taxon-name-part taxon-name-part-type="genus" reg="Laspionchis">Laspionchis</tp:taxon-name-part> <tp:taxon-name-part taxon-name-part-type="species" reg="bourkei">bourkei</tp:taxon-name-part></tp:taxon-name></italic><bold>A–D, F</bold><italic><tp:taxon-name><tp:taxon-name-part taxon-name-part-type="genus" reg="Laspionchis">L.</tp:taxon-name-part> <tp:taxon-name-part taxon-name-part-type="species" reg="bourkei">bourkei</tp:taxon-name-part> <tp:taxon-name-part taxon-name-part-type="subspecies" reg="bourkei">bourkei</tp:taxon-name-part></tp:taxon-name></italic>, Australia, Northern Territory <bold>E, G</bold><italic><tp:taxon-name><tp:taxon-name-part taxon-name-part-type="genus" reg="Laspionchis">L.</tp:taxon-name-part> <tp:taxon-name-part taxon-name-part-type="species" reg="bourkei">bourkei</tp:taxon-name-part> <tp:taxon-name-part taxon-name-part-type="subspecies" reg="lateriensis">lateriensis</tp:taxon-name-part></tp:taxon-name></italic>, Indonesia, Ambon. <bold>A</bold> Holotype, [1657 H] (<named-content xmlns:xlink="http://www.w3.org/1999/xlink" content-type="dwc:institutional_code" xlink:type="simple">NTM</named-content> P.57615) <bold>B</bold> [1666] (<named-content xmlns:xlink="http://www.w3.org/1999/xlink" content-type="dwc:institutional_code" xlink:type="simple">NTM</named-content> P.57618) <bold>C</bold> [1692] (<named-content xmlns:xlink="http://www.w3.org/1999/xlink" content-type="dwc:institutional_code" xlink:type="simple">NTM</named-content> P.57619) <bold>D</bold> [1673] (<named-content xmlns:xlink="http://www.w3.org/1999/xlink" content-type="dwc:institutional_code" xlink:type="simple">NTM</named-content> P.57618) <bold>E</bold> holotype, [6064 H] (<abbrev xmlns:xlink="http://www.w3.org/1999/xlink" content-type="institution" xlink:title="Universitas Malikussaleh, North Aceh, Sumatra, Indonesia" id="ABBRID0E4CCK" xlink:type="simple">UMIZ</abbrev> 00115) <bold>F</bold> same as <bold>A G</bold> same as <bold>E</bold>. Scale bars: 100 μm (<bold>A–E)</bold>, 10 μm (<bold>F, G)</bold>.</p></caption><graphic xmlns:xlink="http://www.w3.org/1999/xlink" xlink:href="zookeys-877-031-g024.jpg" position="float" orientation="portrait" xlink:type="simple" id="oo_343064.jpg"><uri content-type="original_file" xlink:type="simple">https://binary.pensoft.net/fig/343064</uri></graphic></fig><fig id="F7" position="float" orientation="portrait"><object-id xmlns:xlink="http://www.w3.org/1999/xlink" content-type="doi" xlink:type="simple">10.3897/zookeys.877.36698.figure7</object-id><object-id xmlns:xlink="http://www.w3.org/1999/xlink" content-type="arpha" xlink:type="simple">4C37868D-54F4-5030-8BA6-375ADDC0A934</object-id><label>Figure 7.</label><caption><p>Geographical distribution of the two species of <italic><tp:taxon-name><tp:taxon-name-part taxon-name-part-type="genus" reg="Laspionchis">Laspionchis</tp:taxon-name-part></tp:taxon-name></italic>. Distinct colors are used for each subspecies of <italic><tp:taxon-name><tp:taxon-name-part taxon-name-part-type="genus" reg="Laspionchis">L.</tp:taxon-name-part> <tp:taxon-name-part taxon-name-part-type="species" reg="bourkei">bourkei</tp:taxon-name-part></tp:taxon-name></italic>. The colors used are the same as those used in the phylogenetic trees (Figs <xref ref-type="fig" rid="F2">2</xref>–<xref ref-type="fig" rid="F5">5</xref>). Colored areas correspond to hypothetical geographical ranges based on known records.</p></caption><graphic xmlns:xlink="http://www.w3.org/1999/xlink" xlink:href="zookeys-877-031-g007.jpg" position="float" orientation="portrait" xlink:type="simple" id="oo_343047.jpg"><uri content-type="original_file" xlink:type="simple">https://binary.pensoft.net/fig/343047</uri></graphic></fig><fig id="F2" position="float" orientation="portrait"><object-id xmlns:xlink="http://www.w3.org/1999/xlink" content-type="doi" xlink:type="simple">10.3897/zookeys.877.36698.figure2</object-id><object-id xmlns:xlink="http://www.w3.org/1999/xlink" content-type="arpha" xlink:type="simple">440512F4-83D2-5CC5-B8DF-24298C525B78</object-id><label>Figure 2.</label><caption><p>Phylogenetic relationships within <italic><tp:taxon-name><tp:taxon-name-part taxon-name-part-type="genus" reg="Laspionchis">Laspionchis</tp:taxon-name-part></tp:taxon-name></italic> based on concatenated mitochondrial <abbrev xmlns:xlink="http://www.w3.org/1999/xlink" content-type="institution" xlink:title="cytochrome c oxidase I" id="ABBRID0EMNBI" xlink:type="simple">COI</abbrev> and 16S DNA sequences for 80 individuals (including 19 outgroups). Numbers by the branches are the bootstrap values (maximum likelihood analysis, <abbrev xmlns:xlink="http://www.w3.org/1999/xlink" content-type="institution" xlink:title="maximum likelihood analysis" id="ABBRID0ERNBI" xlink:type="simple">ML</abbrev>) and the posterior probabilities (Bayesian analysis). Only numbers &gt; 60% (<abbrev xmlns:xlink="http://www.w3.org/1999/xlink" content-type="institution" xlink:title="maximum likelihood analysis" id="ABBRID0EWNBI" xlink:type="simple">ML</abbrev>) and &gt; 0.9 (Bayesian) are indicated. Numbers for each individual correspond to unique identifiers for DNA extraction. All sequences of <italic><tp:taxon-name><tp:taxon-name-part taxon-name-part-type="genus" reg="Laspionchis">Laspionchis</tp:taxon-name-part></tp:taxon-name></italic> individuals are new. Sequences of the outgroups are from our previous studies (<xref ref-type="bibr" rid="B8">Dayrat et al. 2011</xref>, <xref ref-type="bibr" rid="B10">2016</xref>, <xref ref-type="bibr" rid="B11">2017</xref>, <xref ref-type="bibr" rid="B12">2018</xref>, <xref ref-type="bibr" rid="B13">2019</xref>; <xref ref-type="bibr" rid="B9">Dayrat and Goulding 2017</xref>; <xref ref-type="bibr" rid="B15">Goulding et al. 2018a</xref>, <xref ref-type="bibr" rid="B16">b</xref>, <xref ref-type="bibr" rid="B17">c</xref>). Information on specimens can be found in the lists of material examined and in Table <xref ref-type="table" rid="T1">1</xref>. The color used for each subspecies is the same as the color used in Figs <xref ref-type="fig" rid="F3">3</xref>–<xref ref-type="fig" rid="F7">7</xref>.</p></caption><graphic xmlns:xlink="http://www.w3.org/1999/xlink" xlink:href="zookeys-877-031-g002.jpg" position="float" orientation="portrait" xlink:type="simple" id="oo_343042.jpg"><uri content-type="original_file" xlink:type="simple">https://binary.pensoft.net/fig/343042</uri></graphic></fig><fig id="F5" position="float" orientation="portrait"><object-id xmlns:xlink="http://www.w3.org/1999/xlink" content-type="doi" xlink:type="simple">10.3897/zookeys.877.36698.figure5</object-id><object-id xmlns:xlink="http://www.w3.org/1999/xlink" content-type="arpha" xlink:type="simple">C1F74ED8-D22F-5898-BD79-17639A8FED93</object-id><label>Figure 5.</label><caption><p>Maximum parsimony consensus tree within <italic><tp:taxon-name><tp:taxon-name-part taxon-name-part-type="genus" reg="Laspionchis">Laspionchis</tp:taxon-name-part></tp:taxon-name></italic>, performed with concatenated nuclear ITS2 and 28S DNA sequences from 41 individuals (including 19 outgroups). Numbers by the branches are the bootstrap values (only numbers &gt; 70% are indicated). Numbers for each individual correspond to unique identifiers for DNA extraction. All sequences of <italic><tp:taxon-name><tp:taxon-name-part taxon-name-part-type="genus" reg="Laspionchis">Laspionchis</tp:taxon-name-part></tp:taxon-name></italic> individuals are new. Outgroups sequences are from our previous studies (<xref ref-type="bibr" rid="B8">Dayrat et al. 2011</xref>, <xref ref-type="bibr" rid="B10">2016</xref>, <xref ref-type="bibr" rid="B11">2017</xref>, <xref ref-type="bibr" rid="B12">2018</xref>, <xref ref-type="bibr" rid="B13">2019</xref>; <xref ref-type="bibr" rid="B9">Dayrat and Goulding 2017</xref>; <xref ref-type="bibr" rid="B15">Goulding et al. 2018a</xref>, <xref ref-type="bibr" rid="B16">b</xref>, <xref ref-type="bibr" rid="B17">c</xref>). Information on specimens can be found in the lists of material examined and in Table <xref ref-type="table" rid="T1">1</xref>. The color used for each subspecies is the same as the color used in Figs <xref ref-type="fig" rid="F2">2</xref>–<xref ref-type="fig" rid="F4">4</xref>, <xref ref-type="fig" rid="F6">6</xref>, <xref ref-type="fig" rid="F7">7</xref>.</p></caption><graphic xmlns:xlink="http://www.w3.org/1999/xlink" xlink:href="zookeys-877-031-g005.jpg" position="float" orientation="portrait" xlink:type="simple" id="oo_343045.jpg"><uri content-type="original_file" xlink:type="simple">https://binary.pensoft.net/fig/343045</uri></graphic></fig><table-wrap id="T3" position="float" orientation="portrait"><label>Table 3.</label><caption><p>Summary of traits that can help distinguish the two species of <italic><tp:taxon-name><tp:taxon-name-part taxon-name-part-type="genus" reg="Laspionchis">Laspionchis</tp:taxon-name-part></tp:taxon-name></italic>. All traits are subject to individual variation. Traits are described in detail in the corresponding species descriptions. Traits are also indicated for the three subspecies of <italic><tp:taxon-name><tp:taxon-name-part taxon-name-part-type="genus" reg="Laspionchis">L.</tp:taxon-name-part> <tp:taxon-name-part taxon-name-part-type="species" reg="bourkei">bourkei</tp:taxon-name-part></tp:taxon-name></italic>.</p></caption><table id="TID0EBLCI" rules="all"><tbody><tr><th rowspan="1" colspan="1">Species</th><th rowspan="1" colspan="1">Retractor muscle (penis)</th><th rowspan="1" colspan="1">Retractor muscle (penis) attachment site</th><th rowspan="1" colspan="1">Distal muscle fibers</th><th rowspan="1" colspan="1">Accessory penial gland spine size (mm)</th><th rowspan="1" colspan="1">Penial hooks (μm)</th><th rowspan="1" colspan="1">Distribution</th></tr><tr><td rowspan="1" colspan="1">
                  <italic><tp:taxon-name><tp:taxon-name-part taxon-name-part-type="genus" reg="Laspionchis">L.</tp:taxon-name-part> <tp:taxon-name-part taxon-name-part-type="species" reg="boucheti">boucheti</tp:taxon-name-part></tp:taxon-name></italic>
                </td><td rowspan="1" colspan="1">Strong and long</td><td rowspan="1" colspan="1">Posterior end of visceral cavity (by the rectum)</td><td rowspan="1" colspan="1">yes</td><td rowspan="1" colspan="1">0.7 to 1</td><td rowspan="1" colspan="1">60 to 160</td><td rowspan="1" colspan="1">Peninsular Malaysia, Indonesia (Sumatra), Singapore, Brunei, Vietnam, Philippines (Bohol), Australia (Northern Territory, Queensland)</td></tr><tr><td rowspan="1" colspan="1">
                  <italic><tp:taxon-name><tp:taxon-name-part taxon-name-part-type="genus" reg="Laspionchis">L.</tp:taxon-name-part> <tp:taxon-name-part taxon-name-part-type="species" reg="bourkei">bourkei</tp:taxon-name-part> <tp:taxon-name-part taxon-name-part-type="subspecies" reg="bourkei">bourkei</tp:taxon-name-part></tp:taxon-name></italic>
                </td><td rowspan="1" colspan="1">Very short</td><td rowspan="1" colspan="1">Anterior third of the visceral cavity</td><td rowspan="1" colspan="1">no</td><td rowspan="1" colspan="1">0.75 to 1</td><td rowspan="1" colspan="1">20 to 35</td><td rowspan="1" colspan="1">Australia (Northern Territory)</td></tr><tr><td rowspan="1" colspan="1">
                  <italic><tp:taxon-name><tp:taxon-name-part taxon-name-part-type="genus" reg="Laspionchis">L.</tp:taxon-name-part> <tp:taxon-name-part taxon-name-part-type="species" reg="bourkei">bourkei</tp:taxon-name-part> <tp:taxon-name-part taxon-name-part-type="subspecies" reg="lateriensis">lateriensis</tp:taxon-name-part></tp:taxon-name></italic>
                </td><td rowspan="1" colspan="1">Absent or vestigial</td><td rowspan="1" colspan="1">–</td><td rowspan="1" colspan="1">no</td><td rowspan="1" colspan="1">0.35 to 0.75</td><td rowspan="1" colspan="1">20 to 45</td><td rowspan="1" colspan="1">Indonesia (Ambon)</td></tr><tr><td rowspan="1" colspan="1">
                  <italic><tp:taxon-name><tp:taxon-name-part taxon-name-part-type="genus" reg="Laspionchis">L.</tp:taxon-name-part> <tp:taxon-name-part taxon-name-part-type="species" reg="bourkei">bourkei</tp:taxon-name-part> <tp:taxon-name-part taxon-name-part-type="subspecies" reg="matangensis">matangensis</tp:taxon-name-part></tp:taxon-name></italic>
                </td><td rowspan="1" colspan="1">Absent or vestigial</td><td rowspan="1" colspan="1">–</td><td rowspan="1" colspan="1">no</td><td rowspan="1" colspan="1">0.43 to 0.57</td><td rowspan="1" colspan="1">15 to 40</td><td rowspan="1" colspan="1">Peninsular Malaysia, Indonesia (Sulawesi, Sumatra), Singapore, Philippines (Bohol), Vietnam</td></tr></tbody></table></table-wrap><table-wrap id="T4" position="float" orientation="portrait"><label>Table 4.</label><caption><p>Radular formulae for the two species of <italic><tp:taxon-name><tp:taxon-name-part taxon-name-part-type="genus" reg="Laspionchis">Laspionchis</tp:taxon-name-part></tp:taxon-name></italic>, following the format number of rows × number of lateral teeth per left half row – 1 (rachidian tooth)– number of lateral teeth per right half row. Each DNA extraction number corresponds to one individual. The voucher catalog numbers can be shared by several individuals when collected at exactly the same locality (each individual is preserved in its own separate vial with its corresponding DNA number).</p></caption><table id="TID0EG1CI" rules="all"><tbody><tr><th rowspan="1" colspan="1">Species</th><th rowspan="1" colspan="1">Radular formula</th><th rowspan="1" colspan="1">Specimen length (mm)</th><th rowspan="1" colspan="1">Voucher</th><th rowspan="1" colspan="1">DNA extraction number</th></tr><tr><td rowspan="3" colspan="1">
                        <italic><tp:taxon-name><tp:taxon-name-part taxon-name-part-type="genus" reg="Laspionchis">L.</tp:taxon-name-part> <tp:taxon-name-part taxon-name-part-type="species" reg="boucheti">boucheti</tp:taxon-name-part></tp:taxon-name></italic>
                      </td><td rowspan="1" colspan="1">43 × 50-1-50</td><td rowspan="1" colspan="1">30</td><td rowspan="1" colspan="1"><named-content xmlns:xlink="http://www.w3.org/1999/xlink" content-type="dwc:institutional_code" xlink:type="simple">NTM</named-content> P.57614</td><td rowspan="1" colspan="1">1688 H</td></tr><tr><td rowspan="1" colspan="1">57 × 90-1-90</td><td rowspan="1" colspan="1">31</td><td rowspan="1" colspan="1">
                        <named-content xmlns:xlink="http://www.w3.org/1999/xlink" content-type="dwc:institutional_code" xlink:type="simple">BDMNH</named-content>
                      </td><td rowspan="1" colspan="1">1037</td></tr><tr><td rowspan="1" colspan="1">55 × 70-1-70</td><td rowspan="1" colspan="1">31</td><td rowspan="1" colspan="1"><named-content xmlns:xlink="http://www.w3.org/1999/xlink" content-type="dwc:institutional_code" xlink:type="simple">ITBZC</named-content> IM 00017</td><td rowspan="1" colspan="1">5609</td></tr><tr><td rowspan="4" colspan="1">
                        <italic><tp:taxon-name><tp:taxon-name-part taxon-name-part-type="genus" reg="Laspionchis">L.</tp:taxon-name-part> <tp:taxon-name-part taxon-name-part-type="species" reg="bourkei">bourkei</tp:taxon-name-part> <tp:taxon-name-part taxon-name-part-type="subspecies" reg="bourkei">bourkei</tp:taxon-name-part></tp:taxon-name></italic>
                      </td><td rowspan="1" colspan="1">55 × 75-1-75</td><td rowspan="1" colspan="1">23</td><td rowspan="1" colspan="1"><named-content xmlns:xlink="http://www.w3.org/1999/xlink" content-type="dwc:institutional_code" xlink:type="simple">NTM</named-content> P.57615</td><td rowspan="1" colspan="1">1657 H</td></tr><tr><td rowspan="1" colspan="1">50 × 75-1-75</td><td rowspan="1" colspan="1">32</td><td rowspan="1" colspan="1"><named-content xmlns:xlink="http://www.w3.org/1999/xlink" content-type="dwc:institutional_code" xlink:type="simple">NTM</named-content> P.57618</td><td rowspan="1" colspan="1">1666</td></tr><tr><td rowspan="1" colspan="1">45 × 65-1-65</td><td rowspan="1" colspan="1">25</td><td rowspan="1" colspan="1"><named-content xmlns:xlink="http://www.w3.org/1999/xlink" content-type="dwc:institutional_code" xlink:type="simple">NTM</named-content> P.57619</td><td rowspan="1" colspan="1">1692</td></tr><tr><td rowspan="1" colspan="1">43 × 60-1-60</td><td rowspan="1" colspan="1">19</td><td rowspan="1" colspan="1"><named-content xmlns:xlink="http://www.w3.org/1999/xlink" content-type="dwc:institutional_code" xlink:type="simple">NTM</named-content> P.57618</td><td rowspan="1" colspan="1">1673</td></tr><tr><td rowspan="4" colspan="1">
                        <italic><tp:taxon-name><tp:taxon-name-part taxon-name-part-type="genus" reg="Laspionchis">L.</tp:taxon-name-part> <tp:taxon-name-part taxon-name-part-type="species" reg="bourkei">bourkei</tp:taxon-name-part> <tp:taxon-name-part taxon-name-part-type="subspecies" reg="lateriensis">lateriensis</tp:taxon-name-part></tp:taxon-name></italic>
                      </td><td rowspan="1" colspan="1">45 × 65-1-65</td><td rowspan="1" colspan="1">17</td><td rowspan="1" colspan="1"><abbrev xmlns:xlink="http://www.w3.org/1999/xlink" content-type="institution" xlink:title="Universitas Malikussaleh, North Aceh, Sumatra, Indonesia" id="ABBRID0EXNAK" xlink:type="simple">UMIZ</abbrev> 00115</td><td rowspan="1" colspan="1">6064 H</td></tr><tr><td rowspan="1" colspan="1">50 × 50-1-50</td><td rowspan="1" colspan="1">18</td><td rowspan="1" colspan="1"><abbrev xmlns:xlink="http://www.w3.org/1999/xlink" content-type="institution" xlink:title="Universitas Malikussaleh, North Aceh, Sumatra, Indonesia" id="ABBRID0EKOAK" xlink:type="simple">UMIZ</abbrev> 00116</td><td rowspan="1" colspan="1">6063</td></tr><tr><td rowspan="1" colspan="1">45 × 60-1-60</td><td rowspan="1" colspan="1">15</td><td rowspan="1" colspan="1"><abbrev xmlns:xlink="http://www.w3.org/1999/xlink" content-type="institution" xlink:title="Universitas Malikussaleh, North Aceh, Sumatra, Indonesia" id="ABBRID0E4OAK" xlink:type="simple">UMIZ</abbrev> 00116</td><td rowspan="1" colspan="1">6065</td></tr><tr><td rowspan="1" colspan="1">40 × 55-1-55</td><td rowspan="1" colspan="1">15</td><td rowspan="1" colspan="1"><abbrev xmlns:xlink="http://www.w3.org/1999/xlink" content-type="institution" xlink:title="Universitas Malikussaleh, North Aceh, Sumatra, Indonesia" id="ABBRID0EQPAK" xlink:type="simple">UMIZ</abbrev> 00116</td><td rowspan="1" colspan="1">6061</td></tr><tr><td rowspan="5" colspan="1">
                        <italic><tp:taxon-name><tp:taxon-name-part taxon-name-part-type="genus" reg="Laspionchis">L.</tp:taxon-name-part> <tp:taxon-name-part taxon-name-part-type="species" reg="bourkei">bourkei</tp:taxon-name-part> <tp:taxon-name-part taxon-name-part-type="subspecies" reg="matangensis">matangensis</tp:taxon-name-part></tp:taxon-name></italic>
                      </td><td rowspan="1" colspan="1">42 × 60-1-60</td><td rowspan="1" colspan="1">15</td><td rowspan="1" colspan="1"><named-content xmlns:xlink="http://www.w3.org/1999/xlink" content-type="dwc:institutional_code" xlink:type="simple">USMMC</named-content> 00055</td><td rowspan="1" colspan="1">5958 H</td></tr><tr><td rowspan="1" colspan="1">55 × 70-1-70</td><td rowspan="1" colspan="1">25</td><td rowspan="1" colspan="1"><named-content xmlns:xlink="http://www.w3.org/1999/xlink" content-type="dwc:institutional_code" xlink:type="simple">PNM</named-content> 041254</td><td rowspan="1" colspan="1">3343</td></tr><tr><td rowspan="1" colspan="1">45 × 60-1-60</td><td rowspan="1" colspan="1">12</td><td rowspan="1" colspan="1"><named-content xmlns:xlink="http://www.w3.org/1999/xlink" content-type="dwc:institutional_code" xlink:type="simple">USMMC</named-content> 00056</td><td rowspan="1" colspan="1">5960</td></tr><tr><td rowspan="1" colspan="1">41 × 55-1-55</td><td rowspan="1" colspan="1">15</td><td rowspan="1" colspan="1"><named-content xmlns:xlink="http://www.w3.org/1999/xlink" content-type="dwc:institutional_code" xlink:type="simple">USMMC</named-content> 00056</td><td rowspan="1" colspan="1">5959</td></tr><tr><td rowspan="1" colspan="1">37 × 45-1-45</td><td rowspan="1" colspan="1">8</td><td rowspan="1" colspan="1"><named-content xmlns:xlink="http://www.w3.org/1999/xlink" content-type="dwc:institutional_code" xlink:type="simple">USMMC</named-content> 00056</td><td rowspan="1" colspan="1">5965</td></tr></tbody></table></table-wrap></tp:treatment-sec></tp:taxon-treatment>
