# Supplementary material for: A new genus of air-breathing marine slugs from South-East Asia (Gastropoda, Pulmonata, Onchidiidae)
Source: Zookeys. 2019 Sep 2;877:31–80. doi: 10.3897/zookeys.877.36698 (PMC6775175; doi:10.3897/zookeys.877.36698)
Supplement: XML Treatment for Laspionchis bourkei matangensis [file zookeys.877.36698-treatment6.xml]

<!DOCTYPE tp:taxon-treatment
  PUBLIC "-//TaxonX//DTD Taxonomic Treatment Publishing DTD v0 20100105//EN" "tax-treatment-NSO.dtd">
<tp:taxon-treatment xmlns:tp="http://www.plazi.org/taxpub"><tp:treatment-meta><kwd-group><label>Taxon classification</label><kwd><named-content xmlns:xlink="http://www.w3.org/1999/xlink" content-type="kingdom">Animalia</named-content></kwd><kwd><named-content xmlns:xlink="http://www.w3.org/1999/xlink" content-type="order">Systellommatophora</named-content></kwd><kwd><named-content xmlns:xlink="http://www.w3.org/1999/xlink" content-type="family">Onchidiidae</named-content></kwd></kwd-group><mixed-citation publication-type="journal"><person-group><name><surname>Dayrat</surname><given-names>Benoît</given-names></name><name><surname>Goulding</surname><given-names>Tricia C.</given-names></name><name><surname>Khalil</surname><given-names>Munawar</given-names></name><name><surname>Comendador</surname><given-names>Joseph</given-names></name><name><surname>Xuân</surname><given-names>Quảng Ngô</given-names></name><name><surname>Tan</surname><given-names>Siong Kiat</given-names></name><name><surname>Tan</surname><given-names>Shau Hwai</given-names></name></person-group><article-title>A new genus of air-breathing marine slugs from South-East Asia (<tp:taxon-name><tp:taxon-name-part taxon-name-part-type="class">Gastropoda</tp:taxon-name-part></tp:taxon-name>, <tp:taxon-name><tp:taxon-name-part taxon-name-part-type="infraclass">Pulmonata</tp:taxon-name-part></tp:taxon-name>, <tp:taxon-name><tp:taxon-name-part taxon-name-part-type="family">Onchidiidae</tp:taxon-name-part></tp:taxon-name>)</article-title><source>Zookeys</source><day>02</day><month>9</month><year>2019</year><volume>877</volume><fpage>31</fpage><lpage>80</lpage><pub-id pub-id-type="doi">10.3897/zookeys.877.36698</pub-id></mixed-citation></tp:treatment-meta><tp:nomenclature><tp:taxon-name><object-id xmlns:xlink="http://www.w3.org/1999/xlink" content-type="arpha" xlink:type="simple">859D67DB-3B7E-54FF-AC38-E497BE07BB94</object-id>
              <tp:taxon-name-part taxon-name-part-type="genus" reg="Laspionchis">Laspionchis</tp:taxon-name-part>
              <tp:taxon-name-part taxon-name-part-type="species" reg="bourkei">bourkei</tp:taxon-name-part>
              <tp:taxon-name-part taxon-name-part-type="subspecies" reg="matangensis">matangensis</tp:taxon-name-part>
              <object-id xmlns:xlink="http://www.w3.org/1999/xlink" content-type="zoobank" xlink:type="simple">http://zoobank.org/05BA0236-4FFB-4F2E-BDB2-58BFECE43FFC</object-id>
            </tp:taxon-name><tp:taxon-authority>Dayrat &amp; Goulding</tp:taxon-authority><tp:taxon-status xmlns:xlink="http://www.w3.org/1999/xlink" xlink:type="simple">ssp. nov.</tp:taxon-status><xref ref-type="fig" rid="F19">Figs 19E, F</xref><xref ref-type="fig" rid="F20">, 20A, B</xref><xref ref-type="fig" rid="F21">, 21C</xref><xref ref-type="fig" rid="F22">, 22C</xref><xref ref-type="fig" rid="F26">, 26</xref><xref ref-type="fig" rid="F27">, 27</xref><xref ref-type="fig" rid="F28">, 28</xref><xref ref-type="fig" rid="F29">, 29</xref></tp:nomenclature><tp:treatment-sec sec-type="Holotype" id="SECID0ELMDK"><title>Holotype.</title><p>MALAYSIA • holotype, designated here, 15/9 mm [5958 H]; Peninsular Malaysia, Matang, facing fishermen’s village on the other side of river; <named-content xmlns:xlink="http://www.w3.org/1999/xlink" content-type="dwc:verbatimCoordinates" xlink:type="simple"><named-content content-type="geo-json" specific-use="{&#34;type&#34;:&#34;Point&#34;,&#34;coordinates&#34;:[100.613767,4.836950]}" id="NCID0EUMDK" xlink:type="simple">04°50.217'N, 100°36.826'E</named-content></named-content>; 26 Jul. 2016; B Dayrat and party leg.; st 256, oldest and open <italic><tp:taxon-name><tp:taxon-name-part taxon-name-part-type="genus" reg="Rhizophora">Rhizophora</tp:taxon-name-part></tp:taxon-name></italic> forest of tall and beautiful trees, with hard mud, many creeks, and many old logs; <named-content xmlns:xlink="http://www.w3.org/1999/xlink" content-type="dwc:institutional_code" xlink:type="simple">USMMC</named-content> 00055.</p></tp:treatment-sec><tp:treatment-sec sec-type="material" id="SECID0EFNDK"><title>Additional material examined.</title><p>INDONESIA – <bold>Sumatra</bold> • 3 specimens 11/7 mm [1783], 10/7 mm [1784], 13/9 [1785]; Tembilahan; <named-content xmlns:xlink="http://www.w3.org/1999/xlink" content-type="dwc:verbatimCoordinates" xlink:type="simple"><named-content content-type="geo-json" specific-use="{&#34;type&#34;:&#34;Point&#34;,&#34;coordinates&#34;:[103.466367,-0.170717]}" id="NCID0EQNDK" xlink:type="simple">00°10.243'S, 103°27.982'E</named-content></named-content>; 13 Oct. 2012; M Khalil and party leg.; st 76, mangrove of large <italic><tp:taxon-name><tp:taxon-name-part taxon-name-part-type="genus" reg="Avicennia">Avicennia</tp:taxon-name-part></tp:taxon-name></italic> trees, with old logs, soft but solid mud, and <italic><tp:taxon-name><tp:taxon-name-part taxon-name-part-type="genus" reg="Nypa">Nypa</tp:taxon-name-part></tp:taxon-name></italic> on the margin; <abbrev xmlns:xlink="http://www.w3.org/1999/xlink" content-type="institution" xlink:title="Universitas Malikussaleh, North Aceh, Sumatra, Indonesia" id="ABBRID0EDODK" xlink:type="simple">UMIZ</abbrev> 00113. – <bold>Sulawesi</bold> • 1 specimen 12/10 mm [2230]; Bahoi; <named-content xmlns:xlink="http://www.w3.org/1999/xlink" content-type="dwc:verbatimCoordinates" xlink:type="simple"><named-content content-type="geo-json" specific-use="{&#34;type&#34;:&#34;Point&#34;,&#34;coordinates&#34;:[125.020533,1.722583]}" id="NCID0ENODK" xlink:type="simple">01°43.355'N, 125°01.232'E</named-content></named-content>; 12 Mar. 2013; M Khalil and party leg.; st 88, sand, small rocks, pieces of wood outside narrow coastal mangrove; <abbrev xmlns:xlink="http://www.w3.org/1999/xlink" content-type="institution" xlink:title="Universitas Malikussaleh, North Aceh, Sumatra, Indonesia" id="ABBRID0ESODK" xlink:type="simple">UMIZ</abbrev> 00114. MALAYSIA – <bold>Peninsular Malaysia</bold> • 5 specimens 15/8 mm [5959], 12/9 mm [5960], 15/8 mm [5961], 13/8 mm [5963], 8/5 mm [5965]; same collection data as for the holotype; <named-content xmlns:xlink="http://www.w3.org/1999/xlink" content-type="dwc:institutional_code" xlink:type="simple">USMMC</named-content> 00056. PHILIPPINES – <bold>Bohol</bold> • 1 specimen 25/18 mm [3343]; Mabini; <named-content xmlns:xlink="http://www.w3.org/1999/xlink" content-type="dwc:verbatimCoordinates" xlink:type="simple"><named-content content-type="geo-json" specific-use="{&#34;type&#34;:&#34;Point&#34;,&#34;coordinates&#34;:[124.528083,9.858867]}" id="NCID0EDPDK" xlink:type="simple">09°51.532'N, 124°31.685'E</named-content></named-content>; 17 Jul. 2014; B Dayrat <!--PageBreak -->and party leg.; st 194, narrow mangrove on the edge of fish ponds, tall <italic><tp:taxon-name><tp:taxon-name-part taxon-name-part-type="genus" reg="Rhizophora">Rhizophora</tp:taxon-name-part></tp:taxon-name></italic> and <italic><tp:taxon-name><tp:taxon-name-part taxon-name-part-type="genus" reg="Avicennia">Avicennia</tp:taxon-name-part></tp:taxon-name></italic> trees, many old logs; <named-content xmlns:xlink="http://www.w3.org/1999/xlink" content-type="dwc:institutional_code" xlink:type="simple">PNM</named-content> 041254. • 1 specimen 10/7 mm [3616]; Inabanga; <named-content xmlns:xlink="http://www.w3.org/1999/xlink" content-type="dwc:verbatimCoordinates" xlink:type="simple"><named-content content-type="geo-json" specific-use="{&#34;type&#34;:&#34;Point&#34;,&#34;coordinates&#34;:[124.058700,10.006483]}" id="NCID0EAQDK" xlink:type="simple">10°00.389'N, 124°03.522'E</named-content></named-content>; 12 Jul. 2014; B Dayrat and party leg.; st 186, old, rehabilitated fish ponds next to a mangrove with some old <italic><tp:taxon-name><tp:taxon-name-part taxon-name-part-type="genus" reg="Avicennia">Avicennia</tp:taxon-name-part></tp:taxon-name></italic> but mostly young <italic><tp:taxon-name><tp:taxon-name-part taxon-name-part-type="genus" reg="Rhizophora">Rhizophora</tp:taxon-name-part></tp:taxon-name></italic> trees; <named-content xmlns:xlink="http://www.w3.org/1999/xlink" content-type="dwc:institutional_code" xlink:type="simple">PNM</named-content> 041253. SINGAPORE • 3 specimens 9/7 mm [978], 9/8 mm [979], 10/8 mm [980]; Lim Chu Kang; <named-content xmlns:xlink="http://www.w3.org/1999/xlink" content-type="dwc:verbatimCoordinates" xlink:type="simple"><named-content content-type="geo-json" specific-use="{&#34;type&#34;:&#34;Point&#34;,&#34;coordinates&#34;:[103.708850,1.446417]}" id="NCID0E2QDK" xlink:type="simple">01°26.785'N, 103°42.531'E</named-content></named-content>; 2 Apr. 2010; B Dayrat and party leg.; st 7, east of the jetty, open mangrove with medium trees, ending on mudflat outside mangrove with soft mud; <named-content xmlns:xlink="http://www.w3.org/1999/xlink" content-type="dwc:institutional_code" xlink:type="simple">ZRC</named-content>.MOL.10485. • 2 specimens 13/8 mm [983], 10/7 mm [985]; Mandai River; <named-content xmlns:xlink="http://www.w3.org/1999/xlink" content-type="dwc:verbatimCoordinates" xlink:type="simple"><named-content content-type="geo-json" specific-use="{&#34;type&#34;:&#34;Point&#34;,&#34;coordinates&#34;:[103.762167,1.437283]}" id="NCID0EIRDK" xlink:type="simple">01°26.237'N, 103°45.730'E</named-content></named-content>; 1 Apr. 2010; <!--PageBreak -->B Dayrat and party leg.; st 6, open mangrove forest with tall trees and soft mud, ending on mudflat outside the mangrove with very soft mud; <named-content xmlns:xlink="http://www.w3.org/1999/xlink" content-type="dwc:institutional_code" xlink:type="simple">ZRC</named-content>.MOL.10484. VIETNAM • 2 specimens 8/4 mm [5627], 4/3 mm [5646]; Can Gio; <named-content xmlns:xlink="http://www.w3.org/1999/xlink" content-type="dwc:verbatimCoordinates" xlink:type="simple"><named-content content-type="geo-json" specific-use="{&#34;type&#34;:&#34;Point&#34;,&#34;coordinates&#34;:[106.899333,10.402850]}" id="NCID0EXRDK" xlink:type="simple">10°24.171'N, 106°53.960'E</named-content></named-content>; 10 Jul. 2015; TC Goulding and party leg.; st 221, open <italic><tp:taxon-name><tp:taxon-name-part taxon-name-part-type="genus" reg="Avicennia">Avicennia</tp:taxon-name-part></tp:taxon-name></italic> and <italic><tp:taxon-name><tp:taxon-name-part taxon-name-part-type="genus" reg="Rhizophora">Rhizophora</tp:taxon-name-part></tp:taxon-name></italic> mangrove with hard mud by a small road and deep mud near water; <named-content xmlns:xlink="http://www.w3.org/1999/xlink" content-type="dwc:institutional_code" xlink:type="simple">ITBZC</named-content> IM 00018.</p><!--PageBreak --><!--PageBreak --></tp:treatment-sec><tp:treatment-sec sec-type="distribution" id="SECID0ERSDK"><title>Distribution</title><p>(Fig. <xref ref-type="fig" rid="F7">7</xref>). Indonesia (Sulawesi, Sumatra), Malaysia (Peninsular Malaysia), Singapore, Philippines (Bohol), Vietnam.</p></tp:treatment-sec><tp:treatment-sec sec-type="habitat" id="SECID0E2SDK"><title>Habitat</title><p>(Fig. <xref ref-type="fig" rid="F26">26</xref>). Same as the entire species <italic><tp:taxon-name><tp:taxon-name-part taxon-name-part-type="genus" reg="Laspionchis">Laspionchis</tp:taxon-name-part> <tp:taxon-name-part taxon-name-part-type="species" reg="bourkei">bourkei</tp:taxon-name-part></tp:taxon-name></italic> (see above).</p><fig id="F26" position="float" orientation="portrait"><object-id xmlns:xlink="http://www.w3.org/1999/xlink" content-type="doi" xlink:type="simple">10.3897/zookeys.877.36698.figure26</object-id><object-id xmlns:xlink="http://www.w3.org/1999/xlink" content-type="arpha" xlink:type="simple">3600C314-0FC5-5237-8EC9-BB3BCCF8DEFA</object-id><label>Figure 26.</label><caption><p>Habitats, <italic><tp:taxon-name><tp:taxon-name-part taxon-name-part-type="genus" reg="Laspionchis">Laspionchis</tp:taxon-name-part> <tp:taxon-name-part taxon-name-part-type="species" reg="bourkei">bourkei</tp:taxon-name-part> <tp:taxon-name-part taxon-name-part-type="subspecies" reg="matangensis">matangensis</tp:taxon-name-part></tp:taxon-name></italic>. <bold>A, B</bold> Peninsular Malaysia, Matang, old and open <italic><tp:taxon-name><tp:taxon-name-part taxon-name-part-type="genus" reg="Rhizophora">Rhizophora</tp:taxon-name-part></tp:taxon-name></italic> forest of with hard and soft mud, many creeks, and many old logs (st 256, type locality) <bold>C</bold> Singapore, mud outside mangrove on sun-exposed mudflat (st 7) <bold>D</bold> Philippines, narrow mangrove on the edge of fish ponds, tall <italic><tp:taxon-name><tp:taxon-name-part taxon-name-part-type="genus" reg="Rhizophora">Rhizophora</tp:taxon-name-part></tp:taxon-name></italic> and <italic><tp:taxon-name><tp:taxon-name-part taxon-name-part-type="genus" reg="Avicennia">Avicennia</tp:taxon-name-part></tp:taxon-name></italic> trees, many old logs (st 194) <bold>E</bold> Indonesia, Sumatra, soft but solid mud, big <italic><tp:taxon-name><tp:taxon-name-part taxon-name-part-type="genus" reg="Avicennia">Avicennia</tp:taxon-name-part></tp:taxon-name></italic>, a few logs, some <italic><tp:taxon-name><tp:taxon-name-part taxon-name-part-type="genus" reg="Nypa">Nypa</tp:taxon-name-part></tp:taxon-name></italic> on margin, little open space (st 76) <bold>F</bold> Vietnam, open <italic><tp:taxon-name><tp:taxon-name-part taxon-name-part-type="genus" reg="Avicennia">Avicennia</tp:taxon-name-part></tp:taxon-name></italic> and <italic><tp:taxon-name><tp:taxon-name-part taxon-name-part-type="genus" reg="Rhizophora">Rhizophora</tp:taxon-name-part></tp:taxon-name></italic> mangrove with hard mud by a small road and deep mud near water (st 221).</p></caption><graphic xmlns:xlink="http://www.w3.org/1999/xlink" xlink:href="zookeys-877-031-g026.jpg" position="float" orientation="portrait" xlink:type="simple" id="oo_343066.jpg"><uri content-type="original_file" xlink:type="simple">https://binary.pensoft.net/fig/343066</uri></graphic></fig></tp:treatment-sec><tp:treatment-sec sec-type="etymology" id="SECID0EHWDK"><title>Etymology.</title><p>The subspecies <italic><tp:taxon-name><tp:taxon-name-part taxon-name-part-type="genus" reg="Laspionchis">L.</tp:taxon-name-part> <tp:taxon-name-part taxon-name-part-type="species" reg="bourkei">bourkei</tp:taxon-name-part> <tp:taxon-name-part taxon-name-part-type="subspecies" reg="matangensis">matangensis</tp:taxon-name-part></tp:taxon-name></italic> is named after Matang, in Peninsular Malaysia. The type locality is part of the Matang mangrove forest. The name <italic>matangensis</italic> is an adjective derived from Matang and the suffix -<italic>ensis</italic>.</p></tp:treatment-sec><tp:treatment-sec sec-type="diagnosis" id="SECID0EIXDK"><title>Diagnosis</title><p>(Table <xref ref-type="table" rid="T3">3</xref>). Externally, the three subspecies of <italic><tp:taxon-name><tp:taxon-name-part taxon-name-part-type="genus" reg="Laspionchis">L.</tp:taxon-name-part> <tp:taxon-name-part taxon-name-part-type="species" reg="bourkei">bourkei</tp:taxon-name-part></tp:taxon-name></italic> cannot be distinguished. Internally, <italic><tp:taxon-name><tp:taxon-name-part taxon-name-part-type="genus" reg="Laspionchis">L.</tp:taxon-name-part> <tp:taxon-name-part taxon-name-part-type="species" reg="bourkei">bourkei</tp:taxon-name-part> <tp:taxon-name-part taxon-name-part-type="subspecies" reg="matangensis">matangensis</tp:taxon-name-part></tp:taxon-name></italic> differs from <italic><tp:taxon-name><tp:taxon-name-part taxon-name-part-type="genus" reg="Laspionchis">L.</tp:taxon-name-part> <tp:taxon-name-part taxon-name-part-type="species" reg="bourkei">bourkei</tp:taxon-name-part> <tp:taxon-name-part taxon-name-part-type="subspecies" reg="bourkei">bourkei</tp:taxon-name-part></tp:taxon-name></italic> but cannot be distinguished from <italic><tp:taxon-name><tp:taxon-name-part taxon-name-part-type="genus" reg="Laspionchis">L.</tp:taxon-name-part> <tp:taxon-name-part taxon-name-part-type="species" reg="bourkei">bourkei</tp:taxon-name-part> <tp:taxon-name-part taxon-name-part-type="subspecies" reg="lateriensis">lateriensis</tp:taxon-name-part></tp:taxon-name></italic>. All three subspecies, however, are clearly delineated using molecular DNA sequences.</p></tp:treatment-sec><tp:treatment-sec sec-type="Color and morphology of live animals" id="SECID0EKZDK"><title>Color and morphology of live animals</title><p>(Fig. <xref ref-type="fig" rid="F27">27</xref>). Identical to the species <italic><tp:taxon-name><tp:taxon-name-part taxon-name-part-type="genus" reg="Laspionchis">L.</tp:taxon-name-part> <tp:taxon-name-part taxon-name-part-type="species" reg="bourkei">bourkei</tp:taxon-name-part></tp:taxon-name></italic> (see above).</p><fig id="F27" position="float" orientation="portrait"><object-id xmlns:xlink="http://www.w3.org/1999/xlink" content-type="doi" xlink:type="simple">10.3897/zookeys.877.36698.figure27</object-id><object-id xmlns:xlink="http://www.w3.org/1999/xlink" content-type="arpha" xlink:type="simple">7DB0A2D6-4AE5-5E5D-8287-9C7B09125770</object-id><label>Figure 27.</label><caption><p>Live specimens, <italic><tp:taxon-name><tp:taxon-name-part taxon-name-part-type="genus" reg="Laspionchis">Laspionchis</tp:taxon-name-part> <tp:taxon-name-part taxon-name-part-type="species" reg="bourkei">bourkei</tp:taxon-name-part> <tp:taxon-name-part taxon-name-part-type="subspecies" reg="matangensis">matangensis</tp:taxon-name-part></tp:taxon-name></italic>. <bold>A</bold> Dorsal view, 13 mm long [1785], Indonesia, Sumatra (<abbrev xmlns:xlink="http://www.w3.org/1999/xlink" content-type="institution" xlink:title="Universitas Malikussaleh, North Aceh, Sumatra, Indonesia" id="ABBRID0EY1DK" xlink:type="simple">UMIZ</abbrev> 00113) <bold>B</bold> dorsal view, 10 mm long [1784], Indonesia, Sumatra (<abbrev xmlns:xlink="http://www.w3.org/1999/xlink" content-type="institution" xlink:title="Universitas Malikussaleh, North Aceh, Sumatra, Indonesia" id="ABBRID0E61DK" xlink:type="simple">UMIZ</abbrev> 00113) <bold>C</bold> dorsal view, 11 mm long [1783], Indonesia, Sumatra (<abbrev xmlns:xlink="http://www.w3.org/1999/xlink" content-type="institution" xlink:title="Universitas Malikussaleh, North Aceh, Sumatra, Indonesia" id="ABBRID0EG2DK" xlink:type="simple">UMIZ</abbrev> 00113) <bold>D</bold> dorsal view, 15 mm long [5961], Peninsular Malaysia, Matang (<named-content xmlns:xlink="http://www.w3.org/1999/xlink" content-type="dwc:institutional_code" xlink:type="simple">USMMC</named-content> 00056) <bold>E</bold> dorsal view, 25 mm long [3343], Philippines, Bohol (<named-content xmlns:xlink="http://www.w3.org/1999/xlink" content-type="dwc:institutional_code" xlink:type="simple">PNM</named-content> 041254) <bold>F</bold> holotype, dorsal view, 15 mm long [5958 H], Peninsular Malaysia, Matang (<named-content xmlns:xlink="http://www.w3.org/1999/xlink" content-type="dwc:institutional_code" xlink:type="simple">USMMC</named-content> 00055) <bold>G</bold> ventral view, 13 mm long [5963], Peninsular Malaysia, Matang (<named-content xmlns:xlink="http://www.w3.org/1999/xlink" content-type="dwc:institutional_code" xlink:type="simple">USMMC</named-content> 00056) <bold>H</bold> ventral view, 8 mm long [5965], Peninsular Malaysia, Matang (<named-content xmlns:xlink="http://www.w3.org/1999/xlink" content-type="dwc:institutional_code" xlink:type="simple">USMMC</named-content> 00056) <bold>I</bold> ventral view, same as <bold>E</bold>.</p></caption><graphic xmlns:xlink="http://www.w3.org/1999/xlink" xlink:href="zookeys-877-031-g027.jpg" position="float" orientation="portrait" xlink:type="simple" id="oo_343067.jpg"><uri content-type="original_file" xlink:type="simple">https://binary.pensoft.net/fig/343067</uri></graphic></fig></tp:treatment-sec><tp:treatment-sec sec-type="Digestive system" id="SECID0EX3DK"><title>Digestive system</title><p>(Figs <xref ref-type="fig" rid="F19">19E, F</xref>, <xref ref-type="fig" rid="F20">20A, B</xref>). Identical to the species <italic><tp:taxon-name><tp:taxon-name-part taxon-name-part-type="genus" reg="Laspionchis">L.</tp:taxon-name-part> <tp:taxon-name-part taxon-name-part-type="species" reg="bourkei">bourkei</tp:taxon-name-part></tp:taxon-name></italic> (see above). Examples of radular formulae are in Table <xref ref-type="table" rid="T4">4</xref>. Radulae measure up to 2.2 mm in length.</p><!--PageBreak --></tp:treatment-sec><tp:treatment-sec sec-type="Reproductive system" id="SECID0EV4DK"><title>Reproductive system</title><p>(Fig. <xref ref-type="fig" rid="F21">21C</xref>). Identical to the species <italic><tp:taxon-name><tp:taxon-name-part taxon-name-part-type="genus" reg="Laspionchis">L.</tp:taxon-name-part> <tp:taxon-name-part taxon-name-part-type="species" reg="bourkei">bourkei</tp:taxon-name-part></tp:taxon-name></italic> (see above).</p></tp:treatment-sec><tp:treatment-sec sec-type="Copulatory apparatus" id="SECID0EK5DK"><title>Copulatory apparatus</title><p>(Figs <xref ref-type="fig" rid="F22">22C</xref>, <xref ref-type="fig" rid="F28">28</xref>, <xref ref-type="fig" rid="F29">29</xref>). Similar to the species <italic><tp:taxon-name><tp:taxon-name-part taxon-name-part-type="genus" reg="Laspionchis">L.</tp:taxon-name-part> <tp:taxon-name-part taxon-name-part-type="species" reg="bourkei">bourkei</tp:taxon-name-part></tp:taxon-name></italic> (see above) acknowledging some minor variations: the length of the spine of the accessory penial gland ranges from 0.4 mm [5958 H] (<named-content xmlns:xlink="http://www.w3.org/1999/xlink" content-type="dwc:institutional_code" xlink:type="simple">USMMC</named-content> 00055) to 0.57 mm [3343] (<named-content xmlns:xlink="http://www.w3.org/1999/xlink" content-type="dwc:institutional_code" xlink:type="simple">PNM</named-content> 041254), the retractor muscle is vestigial or absent, and penial hooks measure 15 to 40 μm.</p><fig id="F28" position="float" orientation="portrait"><object-id xmlns:xlink="http://www.w3.org/1999/xlink" content-type="doi" xlink:type="simple">10.3897/zookeys.877.36698.figure28</object-id><object-id xmlns:xlink="http://www.w3.org/1999/xlink" content-type="arpha" xlink:type="simple">5FED9E68-B7AF-501D-B87E-26EB4F7E3468</object-id><label>Figure 28.</label><caption><p>Penial hooks, <italic><tp:taxon-name><tp:taxon-name-part taxon-name-part-type="genus" reg="Laspionchis">Laspionchis</tp:taxon-name-part> <tp:taxon-name-part taxon-name-part-type="species" reg="bourkei">bourkei</tp:taxon-name-part> <tp:taxon-name-part taxon-name-part-type="subspecies" reg="matangensis">matangensis</tp:taxon-name-part></tp:taxon-name></italic>, Peninsular Malaysia <bold>A, B</bold> Holotype [5958 H] (<named-content xmlns:xlink="http://www.w3.org/1999/xlink" content-type="dwc:institutional_code" xlink:type="simple">USMMC</named-content> 00055) <bold>C–E</bold> [5959] (<named-content xmlns:xlink="http://www.w3.org/1999/xlink" content-type="dwc:institutional_code" xlink:type="simple">USMMC</named-content> 00056) <bold>F</bold> [5960] (<named-content xmlns:xlink="http://www.w3.org/1999/xlink" content-type="dwc:institutional_code" xlink:type="simple">USMMC</named-content> 00056). Scale bars: 10 μm (<bold>A, C)</bold>, 3 μm (<bold>B)</bold>, 4 μm (<bold>D)</bold>, 5 μm (<bold>E)</bold>, 20 μm (<bold>F)</bold>.</p></caption><graphic xmlns:xlink="http://www.w3.org/1999/xlink" xlink:href="zookeys-877-031-g028.jpg" position="float" orientation="portrait" xlink:type="simple" id="oo_343068.jpg"><uri content-type="original_file" xlink:type="simple">https://binary.pensoft.net/fig/343068</uri></graphic></fig><fig id="F29" position="float" orientation="portrait"><object-id xmlns:xlink="http://www.w3.org/1999/xlink" content-type="doi" xlink:type="simple">10.3897/zookeys.877.36698.figure29</object-id><object-id xmlns:xlink="http://www.w3.org/1999/xlink" content-type="arpha" xlink:type="simple">BB12811F-6E18-5738-A6D1-947E027CB868</object-id><label>Figure 29.</label><caption><p>Spine of the accessory penial gland, <italic><tp:taxon-name><tp:taxon-name-part taxon-name-part-type="genus" reg="Laspionchis">Laspionchis</tp:taxon-name-part> <tp:taxon-name-part taxon-name-part-type="species" reg="bourkei">bourkei</tp:taxon-name-part> <tp:taxon-name-part taxon-name-part-type="subspecies" reg="matangensis">matangensis</tp:taxon-name-part></tp:taxon-name></italic>. <bold>A</bold> Holotype, Peninsular Malaysia, [5958 H] (<named-content xmlns:xlink="http://www.w3.org/1999/xlink" content-type="dwc:institutional_code" xlink:type="simple">USMMC</named-content> 00055) <bold>B</bold> Peninsular Malaysia, [5959] (<named-content xmlns:xlink="http://www.w3.org/1999/xlink" content-type="dwc:institutional_code" xlink:type="simple">USMMC</named-content> 00056) <bold>C</bold> Philippines, [3343] (<named-content xmlns:xlink="http://www.w3.org/1999/xlink" content-type="dwc:institutional_code" xlink:type="simple">PNM</named-content> 041254) <bold>D</bold> Peninsular Malaysia, [5960] (<named-content xmlns:xlink="http://www.w3.org/1999/xlink" content-type="dwc:institutional_code" xlink:type="simple">USMMC</named-content> 00056) <bold>E</bold> same as <bold>A F</bold> same as <bold>B</bold>. Scale bars: 100 μm (<bold>A–C)</bold>, 50 μm (<bold>D)</bold>, 5 μm (<bold>E, F)</bold>.</p></caption><graphic xmlns:xlink="http://www.w3.org/1999/xlink" xlink:href="zookeys-877-031-g029.jpg" position="float" orientation="portrait" xlink:type="simple" id="oo_343069.jpg"><uri content-type="original_file" xlink:type="simple">https://binary.pensoft.net/fig/343069</uri></graphic></fig></tp:treatment-sec><tp:treatment-sec sec-type="remarks" id="SECID0EQDEK"><title>Remarks.</title><p>See above the remarks on the species <italic><tp:taxon-name><tp:taxon-name-part taxon-name-part-type="genus" reg="Laspionchis">Laspionchis</tp:taxon-name-part> <tp:taxon-name-part taxon-name-part-type="species" reg="bourkei">bourkei</tp:taxon-name-part></tp:taxon-name></italic>.</p></tp:treatment-sec><tp:treatment-sec><!--Section generated to contain objects referenced in tp:taxon-treatment.--><fig id="F19" position="float" orientation="portrait"><object-id xmlns:xlink="http://www.w3.org/1999/xlink" content-type="doi" xlink:type="simple">10.3897/zookeys.877.36698.figure19</object-id><object-id xmlns:xlink="http://www.w3.org/1999/xlink" content-type="arpha" xlink:type="simple">394B9DBA-3FD4-5F2F-A577-6465574F91B0</object-id><label>Figure 19.</label><caption><p>Digestive system, dorsal view, <italic><tp:taxon-name><tp:taxon-name-part taxon-name-part-type="genus" reg="Laspionchis">Laspionchis</tp:taxon-name-part> <tp:taxon-name-part taxon-name-part-type="species" reg="bourkei">bourkei</tp:taxon-name-part></tp:taxon-name></italic><bold>A–C</bold><italic><tp:taxon-name><tp:taxon-name-part taxon-name-part-type="genus" reg="Laspionchis">L.</tp:taxon-name-part> <tp:taxon-name-part taxon-name-part-type="species" reg="bourkei">bourkei</tp:taxon-name-part> <tp:taxon-name-part taxon-name-part-type="subspecies" reg="bourkei">bourkei</tp:taxon-name-part></tp:taxon-name></italic>, Australia, Northern Territory <bold>D</bold> Holotype, <italic><tp:taxon-name><tp:taxon-name-part taxon-name-part-type="genus" reg="Laspionchis">L.</tp:taxon-name-part> <tp:taxon-name-part taxon-name-part-type="species" reg="bourkei">bourkei</tp:taxon-name-part> <tp:taxon-name-part taxon-name-part-type="subspecies" reg="lateriensis">lateriensis</tp:taxon-name-part></tp:taxon-name></italic>, Indonesia, Ambon <bold>E, F</bold><italic><tp:taxon-name><tp:taxon-name-part taxon-name-part-type="genus" reg="Laspionchis">L.</tp:taxon-name-part> <tp:taxon-name-part taxon-name-part-type="species" reg="bourkei">bourkei</tp:taxon-name-part> <tp:taxon-name-part taxon-name-part-type="subspecies" reg="matangensis">matangensis</tp:taxon-name-part></tp:taxon-name></italic>, Peninsular Malaysia. <bold>A</bold> [1673] (<named-content xmlns:xlink="http://www.w3.org/1999/xlink" content-type="dwc:institutional_code" xlink:type="simple">NTM</named-content> P.57618) <bold>B</bold> [1666] (<named-content xmlns:xlink="http://www.w3.org/1999/xlink" content-type="dwc:institutional_code" xlink:type="simple">NTM</named-content> P.57618) <bold>C</bold> [1693] (<named-content xmlns:xlink="http://www.w3.org/1999/xlink" content-type="dwc:institutional_code" xlink:type="simple">NTM</named-content> P.57619) <bold>D</bold> [6064 H] (<abbrev xmlns:xlink="http://www.w3.org/1999/xlink" content-type="institution" xlink:title="Universitas Malikussaleh, North Aceh, Sumatra, Indonesia" id="ABBRID0EKTBK" xlink:type="simple">UMIZ</abbrev> 00115) <bold>E</bold> [5959] (<named-content xmlns:xlink="http://www.w3.org/1999/xlink" content-type="dwc:institutional_code" xlink:type="simple">USMMC</named-content> 00056) <bold>F</bold> holotype, [5958 H] (<named-content xmlns:xlink="http://www.w3.org/1999/xlink" content-type="dwc:institutional_code" xlink:type="simple">USMMC</named-content> 00055). Scale bars: 2 mm (<bold>A, C–E</bold>), 2.5 mm (<bold>B</bold>), 1 mm (<bold>F)</bold>. Abbreviations: ddg dorsal digestive gland i intestine pdg posterior digestive gland r rectum st stomach.</p></caption><graphic xmlns:xlink="http://www.w3.org/1999/xlink" xlink:href="zookeys-877-031-g019.jpg" position="float" orientation="portrait" xlink:type="simple" id="oo_343059.jpg"><uri content-type="original_file" xlink:type="simple">https://binary.pensoft.net/fig/343059</uri></graphic></fig><fig id="F20" position="float" orientation="portrait"><object-id xmlns:xlink="http://www.w3.org/1999/xlink" content-type="doi" xlink:type="simple">10.3897/zookeys.877.36698.figure20</object-id><object-id xmlns:xlink="http://www.w3.org/1999/xlink" content-type="arpha" xlink:type="simple">AB338ABA-98FD-5CC5-AEAB-0EAF06BBDA8F</object-id><label>Figure 20.</label><caption><p>Radula, <italic><tp:taxon-name><tp:taxon-name-part taxon-name-part-type="genus" reg="Laspionchis">Laspionchis</tp:taxon-name-part> <tp:taxon-name-part taxon-name-part-type="species" reg="bourkei">bourkei</tp:taxon-name-part></tp:taxon-name></italic><bold>A, B</bold><italic><tp:taxon-name><tp:taxon-name-part taxon-name-part-type="genus" reg="Laspionchis">L.</tp:taxon-name-part> <tp:taxon-name-part taxon-name-part-type="species" reg="bourkei">bourkei</tp:taxon-name-part> <tp:taxon-name-part taxon-name-part-type="subspecies" reg="matangensis">matangensis</tp:taxon-name-part></tp:taxon-name></italic>, Peninsular Malaysia [5965] (<named-content xmlns:xlink="http://www.w3.org/1999/xlink" content-type="dwc:institutional_code" xlink:type="simple">USMMC</named-content> 00056) <bold>C–F</bold> Holotype, <italic><tp:taxon-name><tp:taxon-name-part taxon-name-part-type="genus" reg="Laspionchis">L.</tp:taxon-name-part> <tp:taxon-name-part taxon-name-part-type="species" reg="bourkei">bourkei</tp:taxon-name-part> <tp:taxon-name-part taxon-name-part-type="subspecies" reg="bourkei">bourkei</tp:taxon-name-part></tp:taxon-name></italic>, Australia, Northern Territory [1657 H] (<named-content xmlns:xlink="http://www.w3.org/1999/xlink" content-type="dwc:institutional_code" xlink:type="simple">NTM</named-content> P.57615). <bold>A</bold> Rachidian and innermost lateral teeth <bold>B</bold> lateral teeth <bold>C</bold> rachidian and lateral teeth <bold>D</bold> rachidian and innermost lateral teeth <bold>E</bold> lateral teeth <bold>F</bold> outermost lateral teeth. Scale bars: 10 μm (<bold>A, D, F</bold>), 30 μm (<bold>B</bold>), 100 μm (<bold>C</bold>), 80 μm (<bold>E)</bold>.</p></caption><graphic xmlns:xlink="http://www.w3.org/1999/xlink" xlink:href="zookeys-877-031-g020.jpg" position="float" orientation="portrait" xlink:type="simple" id="oo_343060.jpg"><uri content-type="original_file" xlink:type="simple">https://binary.pensoft.net/fig/343060</uri></graphic></fig><fig id="F21" position="float" orientation="portrait"><object-id xmlns:xlink="http://www.w3.org/1999/xlink" content-type="doi" xlink:type="simple">10.3897/zookeys.877.36698.figure21</object-id><object-id xmlns:xlink="http://www.w3.org/1999/xlink" content-type="arpha" xlink:type="simple">ADFAE5E1-B685-5981-A83B-E00FCA610A37</object-id><label>Figure 21.</label><caption><p>Posterior, hermaphroditic (female) reproductive system, <italic><tp:taxon-name><tp:taxon-name-part taxon-name-part-type="genus" reg="Laspionchis">Laspionchis</tp:taxon-name-part> <tp:taxon-name-part taxon-name-part-type="species" reg="bourkei">bourkei</tp:taxon-name-part></tp:taxon-name></italic>. <bold>A</bold> Holotype, <italic><tp:taxon-name><tp:taxon-name-part taxon-name-part-type="genus" reg="Laspionchis">L.</tp:taxon-name-part> <tp:taxon-name-part taxon-name-part-type="species" reg="bourkei">bourkei</tp:taxon-name-part> <tp:taxon-name-part taxon-name-part-type="subspecies" reg="bourkei">bourkei</tp:taxon-name-part></tp:taxon-name></italic>, Australia, Northern Territory, [1657 H] (<named-content xmlns:xlink="http://www.w3.org/1999/xlink" content-type="dwc:institutional_code" xlink:type="simple">NTM</named-content> P.57615) <bold>B</bold> holotype, <italic><tp:taxon-name><tp:taxon-name-part taxon-name-part-type="genus" reg="Laspionchis">L.</tp:taxon-name-part> <tp:taxon-name-part taxon-name-part-type="species" reg="bourkei">bourkei</tp:taxon-name-part> <tp:taxon-name-part taxon-name-part-type="subspecies" reg="lateriensis">lateriensis</tp:taxon-name-part></tp:taxon-name></italic>, Indonesia, Ambon, [6064 H] (<abbrev xmlns:xlink="http://www.w3.org/1999/xlink" content-type="institution" xlink:title="Universitas Malikussaleh, North Aceh, Sumatra, Indonesia" id="ABBRID0EEZBK" xlink:type="simple">UMIZ</abbrev> 00115) <bold>C</bold> holotype, <italic><tp:taxon-name><tp:taxon-name-part taxon-name-part-type="genus" reg="Laspionchis">L.</tp:taxon-name-part> <tp:taxon-name-part taxon-name-part-type="species" reg="bourkei">bourkei</tp:taxon-name-part> <tp:taxon-name-part taxon-name-part-type="subspecies" reg="matangensis">matangensis</tp:taxon-name-part></tp:taxon-name></italic>, Peninsular Malaysia, [5958 H] (<named-content xmlns:xlink="http://www.w3.org/1999/xlink" content-type="dwc:institutional_code" xlink:type="simple">USMMC</named-content> 00055). Scale bars: 2 mm (<bold>A</bold>), 1 mm (<bold>B, C)</bold>. Abbreviations: dd deferent duct fgm female gland mass hg hermaphroditic gland ov oviduct rs receptaculum seminis sp spermatheca.</p></caption><graphic xmlns:xlink="http://www.w3.org/1999/xlink" xlink:href="zookeys-877-031-g021.jpg" position="float" orientation="portrait" xlink:type="simple" id="oo_343061.jpg"><uri content-type="original_file" xlink:type="simple">https://binary.pensoft.net/fig/343061</uri></graphic></fig><fig id="F22" position="float" orientation="portrait"><object-id xmlns:xlink="http://www.w3.org/1999/xlink" content-type="doi" xlink:type="simple">10.3897/zookeys.877.36698.figure22</object-id><object-id xmlns:xlink="http://www.w3.org/1999/xlink" content-type="arpha" xlink:type="simple">75FED2EA-BC45-5F95-856C-4332CFE5E1EE</object-id><label>Figure 22.</label><caption><p>Anterior, male, copulatory apparatus, <italic><tp:taxon-name><tp:taxon-name-part taxon-name-part-type="genus" reg="Laspionchis">Laspionchis</tp:taxon-name-part> <tp:taxon-name-part taxon-name-part-type="species" reg="bourkei">bourkei</tp:taxon-name-part></tp:taxon-name></italic>. <bold>A</bold> Holotype, <italic><tp:taxon-name><tp:taxon-name-part taxon-name-part-type="genus" reg="Laspionchis">L.</tp:taxon-name-part> <tp:taxon-name-part taxon-name-part-type="species" reg="bourkei">bourkei</tp:taxon-name-part> <tp:taxon-name-part taxon-name-part-type="subspecies" reg="bourkei">bourkei</tp:taxon-name-part></tp:taxon-name></italic>, Australia, Northern Territory, [1657 H] (<named-content xmlns:xlink="http://www.w3.org/1999/xlink" content-type="dwc:institutional_code" xlink:type="simple">NTM</named-content> P.57615) <bold>B</bold> holotype, <italic><tp:taxon-name><tp:taxon-name-part taxon-name-part-type="genus" reg="Laspionchis">L.</tp:taxon-name-part> <tp:taxon-name-part taxon-name-part-type="species" reg="bourkei">bourkei</tp:taxon-name-part> <tp:taxon-name-part taxon-name-part-type="subspecies" reg="lateriensis">lateriensis</tp:taxon-name-part></tp:taxon-name></italic>, Indonesia, Ambon, [6064 H] (<abbrev xmlns:xlink="http://www.w3.org/1999/xlink" content-type="institution" xlink:title="Universitas Malikussaleh, North Aceh, Sumatra, Indonesia" id="ABBRID0EY3BK" xlink:type="simple">UMIZ</abbrev> 00115) <bold>C</bold> holotype, <italic><tp:taxon-name><tp:taxon-name-part taxon-name-part-type="genus" reg="Laspionchis">L.</tp:taxon-name-part> <tp:taxon-name-part taxon-name-part-type="species" reg="bourkei">bourkei</tp:taxon-name-part> <tp:taxon-name-part taxon-name-part-type="subspecies" reg="matangensis">matangensis</tp:taxon-name-part></tp:taxon-name></italic>, Peninsular Malaysia, [5958 H] (<named-content xmlns:xlink="http://www.w3.org/1999/xlink" content-type="dwc:institutional_code" xlink:type="simple">USMMC</named-content> 00055). Scale bars: 1 mm (<bold>A)</bold>, 2 mm (<bold>B)</bold>, 0.5 mm (<bold>C)</bold>. Abbreviations: ag accessory penial gland dd deferent duct ms muscular sac ps penial sheath rm retractor muscle v vestibule.</p></caption><graphic xmlns:xlink="http://www.w3.org/1999/xlink" xlink:href="zookeys-877-031-g022.jpg" position="float" orientation="portrait" xlink:type="simple" id="oo_343062.jpg"><uri content-type="original_file" xlink:type="simple">https://binary.pensoft.net/fig/343062</uri></graphic></fig><fig id="F7" position="float" orientation="portrait"><object-id xmlns:xlink="http://www.w3.org/1999/xlink" content-type="doi" xlink:type="simple">10.3897/zookeys.877.36698.figure7</object-id><object-id xmlns:xlink="http://www.w3.org/1999/xlink" content-type="arpha" xlink:type="simple">4C37868D-54F4-5030-8BA6-375ADDC0A934</object-id><label>Figure 7.</label><caption><p>Geographical distribution of the two species of <italic><tp:taxon-name><tp:taxon-name-part taxon-name-part-type="genus" reg="Laspionchis">Laspionchis</tp:taxon-name-part></tp:taxon-name></italic>. Distinct colors are used for each subspecies of <italic><tp:taxon-name><tp:taxon-name-part taxon-name-part-type="genus" reg="Laspionchis">L.</tp:taxon-name-part> <tp:taxon-name-part taxon-name-part-type="species" reg="bourkei">bourkei</tp:taxon-name-part></tp:taxon-name></italic>. The colors used are the same as those used in the phylogenetic trees (Figs <xref ref-type="fig" rid="F2">2</xref>–<xref ref-type="fig" rid="F5">5</xref>). Colored areas correspond to hypothetical geographical ranges based on known records.</p></caption><graphic xmlns:xlink="http://www.w3.org/1999/xlink" xlink:href="zookeys-877-031-g007.jpg" position="float" orientation="portrait" xlink:type="simple" id="oo_343047.jpg"><uri content-type="original_file" xlink:type="simple">https://binary.pensoft.net/fig/343047</uri></graphic></fig><fig id="F2" position="float" orientation="portrait"><object-id xmlns:xlink="http://www.w3.org/1999/xlink" content-type="doi" xlink:type="simple">10.3897/zookeys.877.36698.figure2</object-id><object-id xmlns:xlink="http://www.w3.org/1999/xlink" content-type="arpha" xlink:type="simple">440512F4-83D2-5CC5-B8DF-24298C525B78</object-id><label>Figure 2.</label><caption><p>Phylogenetic relationships within <italic><tp:taxon-name><tp:taxon-name-part taxon-name-part-type="genus" reg="Laspionchis">Laspionchis</tp:taxon-name-part></tp:taxon-name></italic> based on concatenated mitochondrial <abbrev xmlns:xlink="http://www.w3.org/1999/xlink" content-type="institution" xlink:title="cytochrome c oxidase I" id="ABBRID0EMNBI" xlink:type="simple">COI</abbrev> and 16S DNA sequences for 80 individuals (including 19 outgroups). Numbers by the branches are the bootstrap values (maximum likelihood analysis, <abbrev xmlns:xlink="http://www.w3.org/1999/xlink" content-type="institution" xlink:title="maximum likelihood analysis" id="ABBRID0ERNBI" xlink:type="simple">ML</abbrev>) and the posterior probabilities (Bayesian analysis). Only numbers &gt; 60% (<abbrev xmlns:xlink="http://www.w3.org/1999/xlink" content-type="institution" xlink:title="maximum likelihood analysis" id="ABBRID0EWNBI" xlink:type="simple">ML</abbrev>) and &gt; 0.9 (Bayesian) are indicated. Numbers for each individual correspond to unique identifiers for DNA extraction. All sequences of <italic><tp:taxon-name><tp:taxon-name-part taxon-name-part-type="genus" reg="Laspionchis">Laspionchis</tp:taxon-name-part></tp:taxon-name></italic> individuals are new. Sequences of the outgroups are from our previous studies (<xref ref-type="bibr" rid="B8">Dayrat et al. 2011</xref>, <xref ref-type="bibr" rid="B10">2016</xref>, <xref ref-type="bibr" rid="B11">2017</xref>, <xref ref-type="bibr" rid="B12">2018</xref>, <xref ref-type="bibr" rid="B13">2019</xref>; <xref ref-type="bibr" rid="B9">Dayrat and Goulding 2017</xref>; <xref ref-type="bibr" rid="B15">Goulding et al. 2018a</xref>, <xref ref-type="bibr" rid="B16">b</xref>, <xref ref-type="bibr" rid="B17">c</xref>). Information on specimens can be found in the lists of material examined and in Table <xref ref-type="table" rid="T1">1</xref>. The color used for each subspecies is the same as the color used in Figs <xref ref-type="fig" rid="F3">3</xref>–<xref ref-type="fig" rid="F7">7</xref>.</p></caption><graphic xmlns:xlink="http://www.w3.org/1999/xlink" xlink:href="zookeys-877-031-g002.jpg" position="float" orientation="portrait" xlink:type="simple" id="oo_343042.jpg"><uri content-type="original_file" xlink:type="simple">https://binary.pensoft.net/fig/343042</uri></graphic></fig><fig id="F5" position="float" orientation="portrait"><object-id xmlns:xlink="http://www.w3.org/1999/xlink" content-type="doi" xlink:type="simple">10.3897/zookeys.877.36698.figure5</object-id><object-id xmlns:xlink="http://www.w3.org/1999/xlink" content-type="arpha" xlink:type="simple">C1F74ED8-D22F-5898-BD79-17639A8FED93</object-id><label>Figure 5.</label><caption><p>Maximum parsimony consensus tree within <italic><tp:taxon-name><tp:taxon-name-part taxon-name-part-type="genus" reg="Laspionchis">Laspionchis</tp:taxon-name-part></tp:taxon-name></italic>, performed with concatenated nuclear ITS2 and 28S DNA sequences from 41 individuals (including 19 outgroups). Numbers by the branches are the bootstrap values (only numbers &gt; 70% are indicated). Numbers for each individual correspond to unique identifiers for DNA extraction. All sequences of <italic><tp:taxon-name><tp:taxon-name-part taxon-name-part-type="genus" reg="Laspionchis">Laspionchis</tp:taxon-name-part></tp:taxon-name></italic> individuals are new. Outgroups sequences are from our previous studies (<xref ref-type="bibr" rid="B8">Dayrat et al. 2011</xref>, <xref ref-type="bibr" rid="B10">2016</xref>, <xref ref-type="bibr" rid="B11">2017</xref>, <xref ref-type="bibr" rid="B12">2018</xref>, <xref ref-type="bibr" rid="B13">2019</xref>; <xref ref-type="bibr" rid="B9">Dayrat and Goulding 2017</xref>; <xref ref-type="bibr" rid="B15">Goulding et al. 2018a</xref>, <xref ref-type="bibr" rid="B16">b</xref>, <xref ref-type="bibr" rid="B17">c</xref>). Information on specimens can be found in the lists of material examined and in Table <xref ref-type="table" rid="T1">1</xref>. The color used for each subspecies is the same as the color used in Figs <xref ref-type="fig" rid="F2">2</xref>–<xref ref-type="fig" rid="F4">4</xref>, <xref ref-type="fig" rid="F6">6</xref>, <xref ref-type="fig" rid="F7">7</xref>.</p></caption><graphic xmlns:xlink="http://www.w3.org/1999/xlink" xlink:href="zookeys-877-031-g005.jpg" position="float" orientation="portrait" xlink:type="simple" id="oo_343045.jpg"><uri content-type="original_file" xlink:type="simple">https://binary.pensoft.net/fig/343045</uri></graphic></fig><table-wrap id="T3" position="float" orientation="portrait"><label>Table 3.</label><caption><p>Summary of traits that can help distinguish the two species of <italic><tp:taxon-name><tp:taxon-name-part taxon-name-part-type="genus" reg="Laspionchis">Laspionchis</tp:taxon-name-part></tp:taxon-name></italic>. All traits are subject to individual variation. Traits are described in detail in the corresponding species descriptions. Traits are also indicated for the three subspecies of <italic><tp:taxon-name><tp:taxon-name-part taxon-name-part-type="genus" reg="Laspionchis">L.</tp:taxon-name-part> <tp:taxon-name-part taxon-name-part-type="species" reg="bourkei">bourkei</tp:taxon-name-part></tp:taxon-name></italic>.</p></caption><table id="TID0EBLCI" rules="all"><tbody><tr><th rowspan="1" colspan="1">Species</th><th rowspan="1" colspan="1">Retractor muscle (penis)</th><th rowspan="1" colspan="1">Retractor muscle (penis) attachment site</th><th rowspan="1" colspan="1">Distal muscle fibers</th><th rowspan="1" colspan="1">Accessory penial gland spine size (mm)</th><th rowspan="1" colspan="1">Penial hooks (μm)</th><th rowspan="1" colspan="1">Distribution</th></tr><tr><td rowspan="1" colspan="1">
                  <italic><tp:taxon-name><tp:taxon-name-part taxon-name-part-type="genus" reg="Laspionchis">L.</tp:taxon-name-part> <tp:taxon-name-part taxon-name-part-type="species" reg="boucheti">boucheti</tp:taxon-name-part></tp:taxon-name></italic>
                </td><td rowspan="1" colspan="1">Strong and long</td><td rowspan="1" colspan="1">Posterior end of visceral cavity (by the rectum)</td><td rowspan="1" colspan="1">yes</td><td rowspan="1" colspan="1">0.7 to 1</td><td rowspan="1" colspan="1">60 to 160</td><td rowspan="1" colspan="1">Peninsular Malaysia, Indonesia (Sumatra), Singapore, Brunei, Vietnam, Philippines (Bohol), Australia (Northern Territory, Queensland)</td></tr><tr><td rowspan="1" colspan="1">
                  <italic><tp:taxon-name><tp:taxon-name-part taxon-name-part-type="genus" reg="Laspionchis">L.</tp:taxon-name-part> <tp:taxon-name-part taxon-name-part-type="species" reg="bourkei">bourkei</tp:taxon-name-part> <tp:taxon-name-part taxon-name-part-type="subspecies" reg="bourkei">bourkei</tp:taxon-name-part></tp:taxon-name></italic>
                </td><td rowspan="1" colspan="1">Very short</td><td rowspan="1" colspan="1">Anterior third of the visceral cavity</td><td rowspan="1" colspan="1">no</td><td rowspan="1" colspan="1">0.75 to 1</td><td rowspan="1" colspan="1">20 to 35</td><td rowspan="1" colspan="1">Australia (Northern Territory)</td></tr><tr><td rowspan="1" colspan="1">
                  <italic><tp:taxon-name><tp:taxon-name-part taxon-name-part-type="genus" reg="Laspionchis">L.</tp:taxon-name-part> <tp:taxon-name-part taxon-name-part-type="species" reg="bourkei">bourkei</tp:taxon-name-part> <tp:taxon-name-part taxon-name-part-type="subspecies" reg="lateriensis">lateriensis</tp:taxon-name-part></tp:taxon-name></italic>
                </td><td rowspan="1" colspan="1">Absent or vestigial</td><td rowspan="1" colspan="1">–</td><td rowspan="1" colspan="1">no</td><td rowspan="1" colspan="1">0.35 to 0.75</td><td rowspan="1" colspan="1">20 to 45</td><td rowspan="1" colspan="1">Indonesia (Ambon)</td></tr><tr><td rowspan="1" colspan="1">
                  <italic><tp:taxon-name><tp:taxon-name-part taxon-name-part-type="genus" reg="Laspionchis">L.</tp:taxon-name-part> <tp:taxon-name-part taxon-name-part-type="species" reg="bourkei">bourkei</tp:taxon-name-part> <tp:taxon-name-part taxon-name-part-type="subspecies" reg="matangensis">matangensis</tp:taxon-name-part></tp:taxon-name></italic>
                </td><td rowspan="1" colspan="1">Absent or vestigial</td><td rowspan="1" colspan="1">–</td><td rowspan="1" colspan="1">no</td><td rowspan="1" colspan="1">0.43 to 0.57</td><td rowspan="1" colspan="1">15 to 40</td><td rowspan="1" colspan="1">Peninsular Malaysia, Indonesia (Sulawesi, Sumatra), Singapore, Philippines (Bohol), Vietnam</td></tr></tbody></table></table-wrap><table-wrap id="T4" position="float" orientation="portrait"><label>Table 4.</label><caption><p>Radular formulae for the two species of <italic><tp:taxon-name><tp:taxon-name-part taxon-name-part-type="genus" reg="Laspionchis">Laspionchis</tp:taxon-name-part></tp:taxon-name></italic>, following the format number of rows × number of lateral teeth per left half row – 1 (rachidian tooth)– number of lateral teeth per right half row. Each DNA extraction number corresponds to one individual. The voucher catalog numbers can be shared by several individuals when collected at exactly the same locality (each individual is preserved in its own separate vial with its corresponding DNA number).</p></caption><table id="TID0EG1CI" rules="all"><tbody><tr><th rowspan="1" colspan="1">Species</th><th rowspan="1" colspan="1">Radular formula</th><th rowspan="1" colspan="1">Specimen length (mm)</th><th rowspan="1" colspan="1">Voucher</th><th rowspan="1" colspan="1">DNA extraction number</th></tr><tr><td rowspan="3" colspan="1">
                        <italic><tp:taxon-name><tp:taxon-name-part taxon-name-part-type="genus" reg="Laspionchis">L.</tp:taxon-name-part> <tp:taxon-name-part taxon-name-part-type="species" reg="boucheti">boucheti</tp:taxon-name-part></tp:taxon-name></italic>
                      </td><td rowspan="1" colspan="1">43 × 50-1-50</td><td rowspan="1" colspan="1">30</td><td rowspan="1" colspan="1"><named-content xmlns:xlink="http://www.w3.org/1999/xlink" content-type="dwc:institutional_code" xlink:type="simple">NTM</named-content> P.57614</td><td rowspan="1" colspan="1">1688 H</td></tr><tr><td rowspan="1" colspan="1">57 × 90-1-90</td><td rowspan="1" colspan="1">31</td><td rowspan="1" colspan="1">
                        <named-content xmlns:xlink="http://www.w3.org/1999/xlink" content-type="dwc:institutional_code" xlink:type="simple">BDMNH</named-content>
                      </td><td rowspan="1" colspan="1">1037</td></tr><tr><td rowspan="1" colspan="1">55 × 70-1-70</td><td rowspan="1" colspan="1">31</td><td rowspan="1" colspan="1"><named-content xmlns:xlink="http://www.w3.org/1999/xlink" content-type="dwc:institutional_code" xlink:type="simple">ITBZC</named-content> IM 00017</td><td rowspan="1" colspan="1">5609</td></tr><tr><td rowspan="4" colspan="1">
                        <italic><tp:taxon-name><tp:taxon-name-part taxon-name-part-type="genus" reg="Laspionchis">L.</tp:taxon-name-part> <tp:taxon-name-part taxon-name-part-type="species" reg="bourkei">bourkei</tp:taxon-name-part> <tp:taxon-name-part taxon-name-part-type="subspecies" reg="bourkei">bourkei</tp:taxon-name-part></tp:taxon-name></italic>
                      </td><td rowspan="1" colspan="1">55 × 75-1-75</td><td rowspan="1" colspan="1">23</td><td rowspan="1" colspan="1"><named-content xmlns:xlink="http://www.w3.org/1999/xlink" content-type="dwc:institutional_code" xlink:type="simple">NTM</named-content> P.57615</td><td rowspan="1" colspan="1">1657 H</td></tr><tr><td rowspan="1" colspan="1">50 × 75-1-75</td><td rowspan="1" colspan="1">32</td><td rowspan="1" colspan="1"><named-content xmlns:xlink="http://www.w3.org/1999/xlink" content-type="dwc:institutional_code" xlink:type="simple">NTM</named-content> P.57618</td><td rowspan="1" colspan="1">1666</td></tr><tr><td rowspan="1" colspan="1">45 × 65-1-65</td><td rowspan="1" colspan="1">25</td><td rowspan="1" colspan="1"><named-content xmlns:xlink="http://www.w3.org/1999/xlink" content-type="dwc:institutional_code" xlink:type="simple">NTM</named-content> P.57619</td><td rowspan="1" colspan="1">1692</td></tr><tr><td rowspan="1" colspan="1">43 × 60-1-60</td><td rowspan="1" colspan="1">19</td><td rowspan="1" colspan="1"><named-content xmlns:xlink="http://www.w3.org/1999/xlink" content-type="dwc:institutional_code" xlink:type="simple">NTM</named-content> P.57618</td><td rowspan="1" colspan="1">1673</td></tr><tr><td rowspan="4" colspan="1">
                        <italic><tp:taxon-name><tp:taxon-name-part taxon-name-part-type="genus" reg="Laspionchis">L.</tp:taxon-name-part> <tp:taxon-name-part taxon-name-part-type="species" reg="bourkei">bourkei</tp:taxon-name-part> <tp:taxon-name-part taxon-name-part-type="subspecies" reg="lateriensis">lateriensis</tp:taxon-name-part></tp:taxon-name></italic>
                      </td><td rowspan="1" colspan="1">45 × 65-1-65</td><td rowspan="1" colspan="1">17</td><td rowspan="1" colspan="1"><abbrev xmlns:xlink="http://www.w3.org/1999/xlink" content-type="institution" xlink:title="Universitas Malikussaleh, North Aceh, Sumatra, Indonesia" id="ABBRID0EXNAK" xlink:type="simple">UMIZ</abbrev> 00115</td><td rowspan="1" colspan="1">6064 H</td></tr><tr><td rowspan="1" colspan="1">50 × 50-1-50</td><td rowspan="1" colspan="1">18</td><td rowspan="1" colspan="1"><abbrev xmlns:xlink="http://www.w3.org/1999/xlink" content-type="institution" xlink:title="Universitas Malikussaleh, North Aceh, Sumatra, Indonesia" id="ABBRID0EKOAK" xlink:type="simple">UMIZ</abbrev> 00116</td><td rowspan="1" colspan="1">6063</td></tr><tr><td rowspan="1" colspan="1">45 × 60-1-60</td><td rowspan="1" colspan="1">15</td><td rowspan="1" colspan="1"><abbrev xmlns:xlink="http://www.w3.org/1999/xlink" content-type="institution" xlink:title="Universitas Malikussaleh, North Aceh, Sumatra, Indonesia" id="ABBRID0E4OAK" xlink:type="simple">UMIZ</abbrev> 00116</td><td rowspan="1" colspan="1">6065</td></tr><tr><td rowspan="1" colspan="1">40 × 55-1-55</td><td rowspan="1" colspan="1">15</td><td rowspan="1" colspan="1"><abbrev xmlns:xlink="http://www.w3.org/1999/xlink" content-type="institution" xlink:title="Universitas Malikussaleh, North Aceh, Sumatra, Indonesia" id="ABBRID0EQPAK" xlink:type="simple">UMIZ</abbrev> 00116</td><td rowspan="1" colspan="1">6061</td></tr><tr><td rowspan="5" colspan="1">
                        <italic><tp:taxon-name><tp:taxon-name-part taxon-name-part-type="genus" reg="Laspionchis">L.</tp:taxon-name-part> <tp:taxon-name-part taxon-name-part-type="species" reg="bourkei">bourkei</tp:taxon-name-part> <tp:taxon-name-part taxon-name-part-type="subspecies" reg="matangensis">matangensis</tp:taxon-name-part></tp:taxon-name></italic>
                      </td><td rowspan="1" colspan="1">42 × 60-1-60</td><td rowspan="1" colspan="1">15</td><td rowspan="1" colspan="1"><named-content xmlns:xlink="http://www.w3.org/1999/xlink" content-type="dwc:institutional_code" xlink:type="simple">USMMC</named-content> 00055</td><td rowspan="1" colspan="1">5958 H</td></tr><tr><td rowspan="1" colspan="1">55 × 70-1-70</td><td rowspan="1" colspan="1">25</td><td rowspan="1" colspan="1"><named-content xmlns:xlink="http://www.w3.org/1999/xlink" content-type="dwc:institutional_code" xlink:type="simple">PNM</named-content> 041254</td><td rowspan="1" colspan="1">3343</td></tr><tr><td rowspan="1" colspan="1">45 × 60-1-60</td><td rowspan="1" colspan="1">12</td><td rowspan="1" colspan="1"><named-content xmlns:xlink="http://www.w3.org/1999/xlink" content-type="dwc:institutional_code" xlink:type="simple">USMMC</named-content> 00056</td><td rowspan="1" colspan="1">5960</td></tr><tr><td rowspan="1" colspan="1">41 × 55-1-55</td><td rowspan="1" colspan="1">15</td><td rowspan="1" colspan="1"><named-content xmlns:xlink="http://www.w3.org/1999/xlink" content-type="dwc:institutional_code" xlink:type="simple">USMMC</named-content> 00056</td><td rowspan="1" colspan="1">5959</td></tr><tr><td rowspan="1" colspan="1">37 × 45-1-45</td><td rowspan="1" colspan="1">8</td><td rowspan="1" colspan="1"><named-content xmlns:xlink="http://www.w3.org/1999/xlink" content-type="dwc:institutional_code" xlink:type="simple">USMMC</named-content> 00056</td><td rowspan="1" colspan="1">5965</td></tr></tbody></table></table-wrap></tp:treatment-sec></tp:taxon-treatment>
